# Supplementary material for: Freshwater Chlorobia Exhibit Metabolic Specialization among Cosmopolitan and Endemic Populations
Source: mSystems. 2021 May 11;6(3):e01196-20. doi: 10.1128/mSystems.01196-20 (PMC8125076; doi:10.1128/mSystems.01196-20)
Supplement: TABLE S1 [file mSystems.01196-20-st001.csv]

genome_name	genome_accession	taxonomy	mOTU	GC	length	completeness	contamination	nb_contigs	nb_proteins	coding_density
MJ-2014-D1_bin-0665	GCA_903822405.1	d__Bacteria;p__Bacteroidota;c__Chlorobia;o__Chlorobiales;f__Chlorobiaceae;g__Chlorobium;s__	chlorobi_mOTU_03	0.4656810498194054	2509765	99.18	2.2	81	2390	0.8733506921962814
Ja1-D5_bin-116	GCA_903874125.1	d__Bacteria;p__Bacteroidota;c__Chlorobia;o__Chlorobiales;f__Chlorobiaceae;g__Chlorobium;s__	chlorobi_mOTU_15	0.4761797970122861	2171560	90.45	4.15	414	2206	0.8107512571607508
Ja1-D5_bin-266	GCA_903859305.1	d__Bacteria;p__Bacteroidota;c__Chlorobia;o__Chlorobiales;f__Chlorobiaceae;g__Chlorobium;s__	chlorobi_mOTU_22	0.4782103422897127	2175321	96.15	0.0	115	2099	0.8796508653205665
Ja1-D5_bin-456	GCA_903875625.1	d__Bacteria;p__Bacteroidota;c__Chlorobia;o__Chlorobiales;f__Chlorobiaceae;g__Chlorobium;s__	chlorobi_mOTU_48	0.4816211373763769	3102069	87.74	4.81	231	2952	0.8584818712929984
Ja1-D5_bin-744	GCA_903829165.1	d__Bacteria;p__Bacteroidota;c__Chlorobia;o__Chlorobiales;f__Chlorobiaceae;g__Chlorobium;s__	chlorobi_mOTU_18	0.4791987535331985	2344547	94.78	1.96	233	2332	0.8515632230874449
Ja1-D5_bin-795	GCA_903905715.1	d__Bacteria;p__Bacteroidota;c__Chlorobia;o__Chlorobiales;f__Chlorobiaceae;g__Chlorobium;s__	chlorobi_mOTU_13	0.4730476317488839	2849360	95.33	1.65	222	2892	0.8496392172277283
Ki2-D4_bin-0025	GCA_903838095.1	d__Bacteria;p__Bacteroidota;c__Chlorobia;o__Chlorobiales;f__Chlorobiaceae;g__Chlorobium;s__	chlorobi_mOTU_20	0.4670249227631734	2367394	81.94	0.82	518	2291	0.8023987557626656
Ki2-D4_bin-0122	GCA_903835515.1	d__Bacteria;p__Bacteroidota;c__Chlorobia;o__Chlorobiales;f__Chlorobiaceae;g__Chlorobium;s__	chlorobi_mOTU_09	0.4879663931366187	2895599	98.9	1.65	62	2730	0.8774857982752446
Ki2-D4_bin-0437	GCA_903845435.1	d__Bacteria;p__Bacteroidota;c__Chlorobia;o__Chlorobiales;f__Chlorobiaceae;g__Chlorobium;s__	chlorobi_mOTU_12	0.4729949037206671	1774628	79.59	2.2	254	1717	0.8341714432545864
Ki2-D4_bin-0780	GCA_903859385.1	d__Bacteria;p__Bacteroidota;c__Chlorobia;o__Chlorobiales;f__Chlorobiaceae;g__Chlorobium;s__Chlorobium sp005843835	chlorobi_mOTU_04	0.4404381889531555	2305672	96.7	1.65	134	2108	0.8638093362802688
MJ130702B_bin-223	GCA_903872315.1	d__Bacteria;p__Bacteroidota;c__Chlorobia;o__Chlorobiales;f__Chlorobiaceae;g__Chlorobium;s__	chlorobi_mOTU_03	0.4648791695812261	2460349	99.07	1.76	129	2344	0.8660515235846622
MJ130702B_bin-240	GCA_903832405.1	d__Bacteria;p__Bacteroidota;c__Chlorobia;o__Chlorobiales;f__Chlorobiaceae;g__Chlorobium;s__Chlorobium sp005843825	chlorobi_mOTU_02	0.4650587908616564	2067158	80.51	2.02	328	2036	0.8164862095688864
MJ130702B_bin-369	NA	d__Bacteria;p__Bacteroidota;c__Chlorobia;o__Chlorobiales;f__Chlorobiaceae;g__Chlorobium;s__Chlorobium sp005843835	chlorobi_mOTU_04	0.4401179717169729	2398541	95.8	2.2	203	2175	0.8621303534106776
LaPlata-7m-b_bin-298	GCA_903896885.1	d__Bacteria;p__Bacteroidota;c__Chlorobia;o__Chlorobiales;f__Chlorobiaceae;g__Chlorobium;s__	chlorobi_mOTU_26	0.5295082159762271	2554170	96.7	2.8	160	2372	0.8478300191451626
AM-lipid-02-D6_bin-035	GCA_903829205.1	d__Bacteria;p__Bacteroidota;c__Chlorobia;o__Chlorobiales;f__Chlorobiaceae;g__Chlorobium;s__	chlorobi_mOTU_03	0.4666291353117352	1815371	74.63	1.92	194	1731	0.8474433049773297
AM-lipid-02-D6_bin-531	GCA_903881735.1	d__Bacteria;p__Bacteroidota;c__Chlorobia;o__Chlorobiales;f__Chlorobiaceae;g__Chlorobium;s__	chlorobi_mOTU_00	0.4647798570889557	2570830	95.41	3.68	336	2488	0.8440219695584694
AM-lipid-02-D6_bin-576	GCA_903884615.1	d__Bacteria;p__Bacteroidota;c__Chlorobia;o__Chlorobiales;f__Chlorobiaceae;g__Chlorobium;s__	chlorobi_mOTU_08	0.4604207722585225	2836071	98.08	3.32	190	2706	0.8648478828632993
AM-lipid-02-D6_bin-894	GCA_903886045.1	d__Bacteria;p__Bacteroidota;c__Chlorobia;o__Chlorobiales;f__Chlorobiaceae;g__Chlorobium;s__	chlorobi_mOTU_12	0.4789034572131259	1993976	71.62	1.37	598	2068	0.7675007121449807
Loc080925-5-5m_bin-0380	GCA_903942385.1	d__Bacteria;p__Bacteroidota;c__Chlorobia;o__Chlorobiales;f__Chlorobiaceae;g__Chlorobium;s__	chlorobi_mOTU_10	0.4813712517516139	1946776	67.73	0.82	599	2054	0.7480290490534093
LJ-3-9m_bin-184	GCA_903829235.1	d__Bacteria;p__Bacteroidota;c__Chlorobia;o__Chlorobiales;f__Chlorobiaceae;g__Chlorobium;s__Chlorobium sp005843825	chlorobi_mOTU_02	0.4624765864929022	2208661	79.87	3.21	238	2141	0.861986515812069
LJ-3-9m_bin-225	GCA_903840455.1	d__Bacteria;p__Bacteroidota;c__Chlorobia;o__Chlorobiales;f__Chlorobiaceae;g__Chlorobium;s__	chlorobi_mOTU_25	0.49225185343256506	2792926	91.08	3.06	620	2843	0.7967268019274409
LJ-3-9m_bin-347	GCA_903819655.1	d__Bacteria;p__Bacteroidota;c__Chlorobia;o__Chlorobiales;f__Chlorobiaceae;g__Chlorobium;s__	chlorobi_mOTU_39	0.5404236971845097	2071149	99.16	0.55	139	1922	0.8824898643216881
LJ-3-9m_bin-548	GCA_903832355.1	d__Bacteria;p__Bacteroidota;c__Chlorobia;o__Chlorobiales;f__Chlorobiaceae;g__Chlorobium;s__	chlorobi_mOTU_08	0.4602651360105964	2743573	98.35	3.41	216	2626	0.8700730762403625
Day2-4_bin-230	GCA_903863225.1	d__Bacteria;p__Bacteroidota;c__Chlorobia;o__Chlorobiales;f__Chlorobiaceae;g__Chlorobium;s__	chlorobi_mOTU_13	0.4758878314506341	2535898	94.78	1.15	230	2431	0.852473167296161
Day2-4_bin-262	GCA_903883245.1	d__Bacteria;p__Bacteroidota;c__Chlorobia;o__Chlorobiales;f__Chlorobiaceae;g__Chlorobium;s__	chlorobi_mOTU_48	0.4880686506921157	2360588	74.36	1.61	669	2451	0.767071594026573
Day2-4_bin-278	GCA_903840405.1	d__Bacteria;p__Bacteroidota;c__Chlorobia;o__Chlorobiales;f__Chlorobiaceae;g__Chlorobium;s__	chlorobi_mOTU_15	0.480109588656826	1711126	69.52	3.21	485	1748	0.7627275840586841
Day2-4_bin-294	GCA_903825915.1	d__Bacteria;p__Bacteroidota;c__Chlorobia;o__Chlorobiales;f__Chlorobiaceae;g__Chlorobium;s__	chlorobi_mOTU_22	0.4778670416995962	2410455	97.8	2.47	167	2376	0.8671188634510912
Day2-4_bin-453	GCA_903884705.1	d__Bacteria;p__Bacteroidota;c__Chlorobia;o__Chlorobiales;f__Chlorobiaceae;g__Chlorobium;s__	chlorobi_mOTU_17	0.4725245411517172	1533241	72.45	2.86	415	1696	0.7618763129866734
Day2-4_bin-604	GCA_903865085.1	d__Bacteria;p__Bacteroidota;c__Chlorobia;o__Chlorobiales;f__Chlorobiaceae;g__Chlorobium;s__	chlorobi_mOTU_16	0.4824414223282635	2258241	92.49	1.67	278	2291	0.8464291455163554
Ki1-2-2m_bin-006	GCA_903822595.1	d__Bacteria;p__Bacteroidota;c__Chlorobia;o__Chlorobiales;f__Chlorobiaceae;g__Chlorobium;s__	chlorobi_mOTU_05	0.4825065566456316	3036995	96.43	2.2	109	2892	0.8770880426210778
Ki1-2-2m_bin-162	GCA_903822575.1	d__Bacteria;p__Bacteroidota;c__Chlorobia;o__Chlorobiales;f__Chlorobiaceae;g__Chlorobium;s__Chlorobium sp005843835	chlorobi_mOTU_04	0.4402338881134519	2423723	98.9	1.1	118	2231	0.8652350124168481
Ki1-2-2m_bin-335	GCA_903832375.1	d__Bacteria;p__Bacteroidota;c__Chlorobia;o__Chlorobiales;f__Chlorobiaceae;g__Chlorobium;s__	chlorobi_mOTU_03	0.4668404297589216	2526812	96.15	1.83	72	2373	0.8715583114216651
Ki1-2-2m_bin-483	GCA_903848545.1	d__Bacteria;p__Bacteroidota;c__Chlorobia;o__Chlorobiales;f__Chlorobiaceae;g__Chlorobium;s__	chlorobi_mOTU_08	0.4605313480458778	2928476	97.29	2.95	189	2799	0.8642765042295036
MJ120716A_bin-0303	GCA_903866885.1	d__Bacteria;p__Bacteroidota;c__Chlorobia;o__Chlorobiales;f__Chlorobiaceae;g__Chlorobium;s__Chlorobium sp005843835	chlorobi_mOTU_04	0.4403013750267797	2329191	95.96	1.83	247	2138	0.8523757819775193
MJ120716A_bin-0315	GCA_903859565.1	d__Bacteria;p__Bacteroidota;c__Chlorobia;o__Chlorobiales;f__Chlorobiaceae;g__Chlorobium;s__Chlorobium sp005843825	chlorobi_mOTU_02	0.4652887623109914	1971206	81.54	2.59	378	1911	0.7931834623068315
MJ120716A_bin-0856	GCA_903898025.1	d__Bacteria;p__Bacteroidota;c__Chlorobia;o__Chlorobiales;f__Chlorobiaceae;g__Chlorobium;s__	chlorobi_mOTU_03	0.4666671524584709	2058495	92.97	2.38	210	1973	0.8480205198458097
Day2-2_bin-065	GCA_903910025.1	d__Bacteria;p__Bacteroidota;c__Chlorobia;o__Chlorobiales;f__Chlorobiaceae;g__Chlorobium;s__	chlorobi_mOTU_15	0.4843530464360143	1826298	81.82	4.78	570	1937	0.7503868481485497
Day2-2_bin-235	GCA_903890155.1	d__Bacteria;p__Bacteroidota;c__Chlorobia;o__Chlorobiales;f__Chlorobiaceae;g__Chlorobium;s__	chlorobi_mOTU_22	0.4785876869470779	2209850	79.21	3.02	596	2321	0.7800040726746159
KT4_bin-019	GCA_903874005.1	d__Bacteria;p__Bacteroidota;c__Chlorobia;o__Chlorobiales;f__Chlorobiaceae;g__Chlorobium;s__	chlorobi_mOTU_22	0.4736814319163071	2595012	98.63	0.0	70	2577	0.8813531498120241
AM5_bin-1252	GCA_903822645.1	d__Bacteria;p__Bacteroidota;c__Chlorobia;o__Chlorobiales;f__Chlorobiaceae;g__Chlorobium;s__	chlorobi_mOTU_00	0.4628354874289432	2475130	94.51	1.92	53	2361	0.8807840396262014
MJ110629A_bin-102	GCA_903914185.1	d__Bacteria;p__Bacteroidota;c__Chlorobia;o__Chlorobiales;f__Chlorobiaceae;g__Chlorobium;s__Chlorobium sp005843835	chlorobi_mOTU_04	0.44065939303463303	2475792	95.74	0.55	118	2238	0.8698731557416778
MJ110629A_bin-595	GCA_903898035.1	d__Bacteria;p__Bacteroidota;c__Chlorobia;o__Chlorobiales;f__Chlorobiaceae;g__Chlorobium;s__	chlorobi_mOTU_03	0.4662605485320071	1797999	87.55	1.83	245	1721	0.8370672063777566
AM-lipid-02-D8_bin-065	GCA_903923595.1	d__Bacteria;p__Bacteroidota;c__Chlorobia;o__Chlorobiales;f__Chlorobiaceae;g__Chlorobium;s__	chlorobi_mOTU_35	0.4742289728462295	2115360	78.92	2.68	489	2054	0.8066768776945769
AM-lipid-02-D8_bin-107	GCA_903829365.1	d__Bacteria;p__Bacteroidota;c__Chlorobia;o__Chlorobiales;f__Chlorobiaceae;g__Chlorobium;s__	chlorobi_mOTU_03	0.4675002979750937	1812232	77.21	1.37	210	1708	0.8470736638576076
AM-lipid-02-D8_bin-199	GCA_903859575.1	d__Bacteria;p__Bacteroidota;c__Chlorobia;o__Chlorobiales;f__Chlorobiaceae;g__Chlorobium;s__	chlorobi_mOTU_12	0.4726912412229601	2740531	98.64	0.66	216	2646	0.8646787794044293
AM-lipid-02-D8_bin-248	GCA_903923355.1	d__Bacteria;p__Bacteroidota;c__Chlorobia;o__Chlorobiales;f__Chlorobiaceae;g__Chlorobium;s__	chlorobi_mOTU_08	0.4607144404781895	2953808	98.45	1.14	187	2805	0.8679724613109586
AM-lipid-02-D8_bin-528	GCA_903883255.1	d__Bacteria;p__Bacteroidota;c__Chlorobia;o__Chlorobiales;f__Chlorobiaceae;g__Chlorobium;s__	chlorobi_mOTU_00	0.4624875577802886	2572893	98.9	0.57	74	2461	0.8815248049569103
Day6-5_bin-016	GCA_903908115.1	d__Bacteria;p__Bacteroidota;c__Chlorobia;o__Chlorobiales;f__Chlorobiaceae;g__Chlorobium;s__	chlorobi_mOTU_17	0.4748267827164451	2140231	90.38	4.43	511	2299	0.7948399027955394
Day6-5_bin-059	GCA_903903105.1	d__Bacteria;p__Bacteroidota;c__Chlorobia;o__Chlorobiales;f__Chlorobiaceae;g__Chlorobium;s__	chlorobi_mOTU_16	0.4816663559822997	2194081	92.56	0.66	267	2239	0.8415427689315025
Day6-5_bin-060	GCA_903897035.1	d__Bacteria;p__Bacteroidota;c__Chlorobia;o__Chlorobiales;f__Chlorobiaceae;g__Chlorobium;s__	chlorobi_mOTU_48	0.4819059083293255	3258163	97.14	2.56	349	3091	0.8534075796698938
Day6-5_bin-447	GCA_903898125.1	d__Bacteria;p__Bacteroidota;c__Chlorobia;o__Chlorobiales;f__Chlorobiaceae;g__Chlorobium;s__	chlorobi_mOTU_13	0.475495022799385	2493269	95.6	0.66	215	2388	0.8394762057363245
Day6-5_bin-536	GCA_903924295.1	d__Bacteria;p__Bacteroidota;c__Chlorobia;o__Chlorobiales;f__Chlorobiaceae;g__Chlorobium;s__	chlorobi_mOTU_22	0.4767876067973912	2433463	96.7	2.47	171	2405	0.8689912277277281
Day6-5_bin-592	GCA_903835785.1	d__Bacteria;p__Bacteroidota;c__Chlorobia;o__Chlorobiales;f__Chlorobiaceae;g__Chlorobium;s__	chlorobi_mOTU_18	0.4755321647415505	1498784	71.26	1.65	311	1547	0.7912814655080385
LaPlata-7m-a_bin-373	GCA_903899095.1	d__Bacteria;p__Bacteroidota;c__Chlorobia;o__Chlorobiales;f__Chlorobiaceae;g__Chlorobium;s__	chlorobi_mOTU_26	0.5321772334786803	2426607	98.9	2.69	232	2282	0.8280957732339848
MJ110516A_bin-611	GCA_903900175.1	d__Bacteria;p__Bacteroidota;c__Chlorobia;o__Chlorobiales;f__Chlorobiaceae;g__Chlorobium;s__Chlorobium sp005843825	chlorobi_mOTU_02	0.4631612569713832	2379370	89.64	4.76	163	2286	0.8511261384316017
MJ110516A_bin-876	GCA_903832535.1	d__Bacteria;p__Bacteroidota;c__Chlorobia;o__Chlorobiales;f__Chlorobiaceae;g__Chlorobium;s__	chlorobi_mOTU_03	0.4672169631724287	2140543	87.38	2.41	192	2039	0.8500782278141574
Loc080925-6m_bin-1220	GCA_903936635.1	d__Bacteria;p__Bacteroidota;c__Chlorobia;o__Chlorobiales;f__Chlorobiaceae;g__Chlorobium;s__	chlorobi_mOTU_10	0.4728739329328233	3077243	97.53	0.27	116	3018	0.8695218414665336
AM-lipid-02-D7_bin-094	GCA_903819675.1	d__Bacteria;p__Bacteroidota;c__Chlorobia;o__Chlorobiales;f__Chlorobiaceae;g__Chlorobium;s__	chlorobi_mOTU_03	0.4666592763348344	2065762	87.46	3.3	143	1952	0.8594741310954505
AM-lipid-02-D7_bin-187	GCA_903826095.1	d__Bacteria;p__Bacteroidota;c__Chlorobia;o__Chlorobiales;f__Chlorobiaceae;g__Chlorobium;s__	chlorobi_mOTU_08	0.4586634699627734	2832918	96.7	2.1	190	2706	0.8569669153854789
AM-lipid-02-D7_bin-507	GCA_903843305.1	d__Bacteria;p__Bacteroidota;c__Chlorobia;o__Chlorobiales;f__Chlorobiaceae;g__Chlorobium;s__	chlorobi_mOTU_00	0.4626295380541256	2590455	98.9	0.0	55	2464	0.885724708593664
E2_bin-462	GCA_903894035.1	d__Bacteria;p__Bacteroidota;c__Chlorobia;o__Chlorobiales;f__Chlorobiaceae;g__Chlorobium;s__	chlorobi_mOTU_19	0.4981163117968724	1113507	50.56	1.65	448	1218	0.7339001910181077
E-3_bin-003	GCA_903943605.1	d__Bacteria;p__Bacteroidota;c__Chlorobia;o__Chlorobiales;f__Chlorobiaceae;g__Chlorobium;s__	chlorobi_mOTU_24	0.4886203611309262	2924258	93.93	3.68	305	2789	0.8487517175297118
E-3_bin-049	GCA_903933055.1	d__Bacteria;p__Bacteroidota;c__Chlorobia;o__Chlorobiales;f__Chlorobiaceae;g__Chlorobium;s__	chlorobi_mOTU_19	0.4844259912395363	2611049	99.45	2.12	157	2464	0.8759881564842329
E-3_bin-148	GCA_903957155.1	d__Bacteria;p__Bacteroidota;c__Chlorobia;o__Chlorobiales;f__Chlorobiaceae;g__Chlorobium;s__Chlorobium sp005843835	chlorobi_mOTU_04	0.43942780664208175	2602407	99.14	3.94	255	2373	0.8426618126987823
D-4_bin-03	GCA_903937375.1	d__Bacteria;p__Bacteroidota;c__Chlorobia;o__Chlorobiales;f__Chlorobiaceae;g__Chlorobium;s__Chlorobium sp005843835	chlorobi_mOTU_04	0.4380576309421666	2593225	99.45	0.55	44	2390	0.8860176035631309
D-4_bin-66	GCA_903937345.1	d__Bacteria;p__Bacteroidota;c__Chlorobia;o__Chlorobiales;f__Chlorobiaceae;g__Chlorobium;s__	chlorobi_mOTU_19	0.4916034948191399	1691418	81.04	0.0	11	1527	0.8999052865702032
Day2-3_bin-074	GCA_903878615.1	d__Bacteria;p__Bacteroidota;c__Chlorobia;o__Chlorobiales;f__Chlorobiaceae;g__Chlorobium;s__	chlorobi_mOTU_15	0.4821547349446986	1285411	59.15	2.2	449	1360	0.7424784757560033
Day2-3_bin-095	GCA_903832515.1	d__Bacteria;p__Bacteroidota;c__Chlorobia;o__Chlorobiales;f__Chlorobiaceae;g__Chlorobium;s__	chlorobi_mOTU_22	0.4738459742460602	2586944	96.7	0.0	147	2600	0.8706079451275327
AM-lipid-01-D7_bin-0321	GCA_903822785.1	d__Bacteria;p__Bacteroidota;c__Chlorobia;o__Chlorobiales;f__Chlorobiaceae;g__Chlorobium;s__	chlorobi_mOTU_08	0.4597972606539509	2811985	98.35	1.12	203	2705	0.8560511524776981
AM-lipid-01-D7_bin-0844	GCA_903875805.1	d__Bacteria;p__Bacteroidota;c__Chlorobia;o__Chlorobiales;f__Chlorobiaceae;g__Chlorobium;s__	chlorobi_mOTU_00	0.4629076470812813	2619300	98.9	0.0	70	2495	0.882042148665674
AM-lipid-01-D7_bin-1289	GCA_903826215.1	d__Bacteria;p__Bacteroidota;c__Chlorobia;o__Chlorobiales;f__Chlorobiaceae;g__Chlorobium;s__	chlorobi_mOTU_03	0.4664539031390088	1897255	79.73	1.1	144	1808	0.8618978471528603
AM-lipid-01-D7_bin-1660	GCA_903919735.1	d__Bacteria;p__Bacteroidota;c__Chlorobia;o__Chlorobiales;f__Chlorobiaceae;g__Chlorobium;s__Chlorobium sp005843825	chlorobi_mOTU_02	0.4647127349325971	2005256	85.82	3.57	371	1933	0.7908217205184774
LJ-7-9m_bin-0087	GCA_903919225.1	d__Bacteria;p__Bacteroidota;c__Chlorobia;o__Chlorobiales;f__Chlorobiaceae;g__Chlorobium;s__	chlorobi_mOTU_08	0.459474301357835	2705999	95.88	2.99	140	2605	0.8709127386965035
LJ-7-9m_bin-0432	GCA_903819835.1	d__Bacteria;p__Bacteroidota;c__Chlorobia;o__Chlorobiales;f__Chlorobiaceae;g__Chlorobium;s__	chlorobi_mOTU_39	0.5420370101970879	2035385	90.82	0.0	360	2028	0.8288353309079117
LJ-7-9m_bin-0749	GCA_903822815.1	d__Bacteria;p__Bacteroidota;c__Chlorobia;o__Chlorobiales;f__Chlorobiaceae;g__Chlorobium;s__Chlorobium sp005843825	chlorobi_mOTU_02	0.4618618810080382	2289953	82.7	4.12	172	2237	0.8657155845556656
MJ-2014-D6_bin-146	GCA_903884665.1	d__Bacteria;p__Bacteroidota;c__Chlorobia;o__Chlorobiales;f__Chlorobiaceae;g__Chlorobium;s__Chlorobium sp005843835	chlorobi_mOTU_04	0.44005627780151024	2352615	98.76	0.55	136	2163	0.869405321312667
MJ-2014-D6_bin-279	GCA_903886175.1	d__Bacteria;p__Bacteroidota;c__Chlorobia;o__Chlorobiales;f__Chlorobiaceae;g__Chlorobium;s__Chlorobium sp005843825	chlorobi_mOTU_02	0.463071721446762	2135721	77.18	4.12	391	2112	0.7997996929374201
MJ-2014-D6_bin-290	GCA_903880325.1	d__Bacteria;p__Bacteroidota;c__Chlorobia;o__Chlorobiales;f__Chlorobiaceae;g__Chlorobium;s__	chlorobi_mOTU_03	0.4665617841075322	2391246	99.18	1.65	111	2268	0.8701275402028901
G1_bin-0676	GCA_903859825.1	d__Bacteria;p__Bacteroidota;c__Chlorobia;o__Chlorobiales;f__Chlorobiaceae;g__Chlorobium;s__	chlorobi_mOTU_37	0.4664339672318785	2362418	87.3	2.85	670	2326	0.7555665424154404
Day2-6_bin-038	GCA_903826135.1	d__Bacteria;p__Bacteroidota;c__Chlorobia;o__Chlorobiales;f__Chlorobiaceae;g__Chlorobium;s__	chlorobi_mOTU_16	0.4823338035267514	2327411	92.95	0.71	200	2365	0.8618018046662149
Day2-6_bin-560	GCA_903845695.1	d__Bacteria;p__Bacteroidota;c__Chlorobia;o__Chlorobiales;f__Chlorobiaceae;g__Chlorobium;s__	chlorobi_mOTU_13	0.4777636040318498	2773516	95.05	1.03	266	2587	0.8335809131802376
Day2-6_bin-623	GCA_903905815.1	d__Bacteria;p__Bacteroidota;c__Chlorobia;o__Chlorobiales;f__Chlorobiaceae;g__Chlorobium;s__	chlorobi_mOTU_17	0.4748262137270329	2160700	85.05	4.67	479	2282	0.7972013699264128
Day2-6_bin-686	GCA_903852045.1	d__Bacteria;p__Bacteroidota;c__Chlorobia;o__Chlorobiales;f__Chlorobiaceae;g__Chlorobium;s__	chlorobi_mOTU_22	0.4744242122062313	2446865	96.7	0.82	174	2438	0.8650481330191898
Day6-6_bin-285	GCA_903859885.1	d__Bacteria;p__Bacteroidota;c__Chlorobia;o__Chlorobiales;f__Chlorobiaceae;g__Chlorobium;s__	chlorobi_mOTU_17	0.4752963965546951	1178067	73.17	1.21	344	1252	0.7637978145555389
Day6-6_bin-305	GCA_903843395.1	d__Bacteria;p__Bacteroidota;c__Chlorobia;o__Chlorobiales;f__Chlorobiaceae;g__Chlorobium;s__	chlorobi_mOTU_18	0.4747012413828496	1247077	61.6	2.2	315	1310	0.7814601664532342
Day6-6_bin-338	GCA_903868935.1	d__Bacteria;p__Bacteroidota;c__Chlorobia;o__Chlorobiales;f__Chlorobiaceae;g__Chlorobium;s__	chlorobi_mOTU_48	0.4847685856823268	2990891	89.32	3.91	381	2885	0.8341377201643256
Day6-6_bin-348	GCA_903852095.1	d__Bacteria;p__Bacteroidota;c__Chlorobia;o__Chlorobiales;f__Chlorobiaceae;g__Chlorobium;s__	chlorobi_mOTU_16	0.4811857658159975	2338708	94.41	1.01	215	2384	0.8608304243197527
Day6-6_bin-363	GCA_903874265.1	d__Bacteria;p__Bacteroidota;c__Chlorobia;o__Chlorobiales;f__Chlorobiaceae;g__Chlorobium;s__	chlorobi_mOTU_13	0.4746092442404493	2569124	92.0	1.58	313	2431	0.8303877119204834
Day6-6_bin-415	GCA_903852185.1	d__Bacteria;p__Bacteroidota;c__Chlorobia;o__Chlorobiales;f__Chlorobiaceae;g__Chlorobium;s__	chlorobi_mOTU_22	0.4732723432387882	2483682	96.7	0.55	156	2462	0.869224804141593
Day6-6_bin-420	GCA_903875855.1	d__Bacteria;p__Bacteroidota;c__Chlorobia;o__Chlorobiales;f__Chlorobiaceae;g__Chlorobium;s__	chlorobi_mOTU_15	0.47926411892315096	1905634	63.79	3.45	442	1918	0.7912516254432908
MJ-2014-D4_bin-107	GCA_903891695.1	d__Bacteria;p__Bacteroidota;c__Chlorobia;o__Chlorobiales;f__Chlorobiaceae;g__Chlorobium;s__Chlorobium sp005843835	chlorobi_mOTU_04	0.4407078972889714	2366445	98.9	2.38	140	2183	0.8584851961486534
MJ-2014-D4_bin-324	GCA_903838395.1	d__Bacteria;p__Bacteroidota;c__Chlorobia;o__Chlorobiales;f__Chlorobiaceae;g__Chlorobium;s__	chlorobi_mOTU_03	0.4664179448746843	2384458	98.9	1.65	158	2261	0.8588832346805857
MJ-2014-D4_bin-385	GCA_903884775.1	d__Bacteria;p__Bacteroidota;c__Chlorobia;o__Chlorobiales;f__Chlorobiaceae;g__Chlorobium;s__	chlorobi_mOTU_33	0.4598556170714353	2418707	74.21	3.57	636	2389	0.7709247130801705
MJ-2014-D4_bin-480	GCA_903904115.1	d__Bacteria;p__Bacteroidota;c__Chlorobia;o__Chlorobiales;f__Chlorobiaceae;g__Chlorobium;s__	chlorobi_mOTU_09	0.4971577806094071	1662961	64.58	2.2	520	1759	0.7585144810972717
MJ130820B_bin-0804	GCA_903924635.1	d__Bacteria;p__Bacteroidota;c__Chlorobia;o__Chlorobiales;f__Chlorobiaceae;g__Chlorobium;s__Chlorobium sp005843825	chlorobi_mOTU_02	0.4644416540143479	1782282	78.46	3.07	224	1706	0.8257346480523284
MJ120702A_bin-498	GCA_903875965.1	d__Bacteria;p__Bacteroidota;c__Chlorobia;o__Chlorobiales;f__Chlorobiaceae;g__Chlorobium;s__Chlorobium sp005843825	chlorobi_mOTU_02	0.4645245277896326	2047922	86.21	4.6	361	2057	0.8032366467082243
MJ120702A_bin-759	GCA_903875875.1	d__Bacteria;p__Bacteroidota;c__Chlorobia;o__Chlorobiales;f__Chlorobiaceae;g__Chlorobium;s__	chlorobi_mOTU_03	0.4656686682754364	2423384	98.68	2.86	190	2321	0.854194795377043
MJ120702A_bin-930	GCA_903865365.1	d__Bacteria;p__Bacteroidota;c__Chlorobia;o__Chlorobiales;f__Chlorobiaceae;g__Chlorobium;s__Chlorobium sp005843835	chlorobi_mOTU_04	0.4401022125355767	2400097	96.73	2.22	133	2206	0.8741671690769165
AM-2014-D5_bin-310	GCA_903855565.1	d__Bacteria;p__Bacteroidota;c__Chlorobia;o__Chlorobiales;f__Chlorobiaceae;g__Chlorobium;s__	chlorobi_mOTU_08	0.4602354541952568	2863317	96.95	2.47	178	2690	0.8619146954388913
MJ130729B_bin-316	GCA_903838375.1	d__Bacteria;p__Bacteroidota;c__Chlorobia;o__Chlorobiales;f__Chlorobiaceae;g__Chlorobium;s__Chlorobium sp005843835	chlorobi_mOTU_04	0.44031681491173946	2418068	98.21	1.65	92	2223	0.8745027021572594
MJ130729B_bin-487	GCA_903838445.1	d__Bacteria;p__Bacteroidota;c__Chlorobia;o__Chlorobiales;f__Chlorobiaceae;g__Chlorobium;s__	chlorobi_mOTU_03	0.4642950430586213	2480804	99.18	1.65	139	2354	0.8617246666806406
Day6-2_bin-427	GCA_903832865.1	d__Bacteria;p__Bacteroidota;c__Chlorobia;o__Chlorobiales;f__Chlorobiaceae;g__Chlorobium;s__	chlorobi_mOTU_15	0.4822973250726723	2043420	87.02	4.74	567	2085	0.7745735091170685
MJ111018A_bin-201	GCA_903923615.1	d__Bacteria;p__Bacteroidota;c__Chlorobia;o__Chlorobiales;f__Chlorobiaceae;g__Chlorobium;s__Chlorobium sp005843825	chlorobi_mOTU_02	0.4651889973250512	2181724	89.9	3.21	251	2111	0.825701142765996
MJ111018A_bin-480	GCA_903819945.1	d__Bacteria;p__Bacteroidota;c__Chlorobia;o__Chlorobiales;f__Chlorobiaceae;g__Chlorobium;s__	chlorobi_mOTU_03	0.4667316712337979	2081905	88.85	2.93	192	1997	0.8502924004697621
AM-lipid-01-D10_bin-0228	GCA_903907495.1	d__Bacteria;p__Bacteroidota;c__Chlorobia;o__Chlorobiales;f__Chlorobiaceae;g__Chlorobium;s__	chlorobi_mOTU_00	0.4639903367912463	2392580	91.22	3.57	512	2356	0.7881303864447584
AM-lipid-01-D10_bin-0593	GCA_903887695.1	d__Bacteria;p__Bacteroidota;c__Chlorobia;o__Chlorobiales;f__Chlorobiaceae;g__Chlorobium;s__	chlorobi_mOTU_12	0.4719020454801866	2632487	94.76	4.4	370	2602	0.8324850227180609
AM-lipid-01-D10_bin-0675	GCA_903826395.1	d__Bacteria;p__Bacteroidota;c__Chlorobia;o__Chlorobiales;f__Chlorobiaceae;g__Chlorobium;s__	chlorobi_mOTU_08	0.461933300920187	2675869	91.3	2.47	444	2592	0.8130566182425223
AM-lipid-01-D10_bin-0821	GCA_903910085.1	d__Bacteria;p__Bacteroidota;c__Chlorobia;o__Chlorobiales;f__Chlorobiaceae;g__Chlorobium;s__Chlorobium sp005843825	chlorobi_mOTU_02	0.4646764937214439	2083839	92.99	4.41	330	2027	0.8068420832895441
MJ110629B_bin-165	GCA_903840875.1	d__Bacteria;p__Bacteroidota;c__Chlorobia;o__Chlorobiales;f__Chlorobiaceae;g__Chlorobium;s__Chlorobium sp005843835	chlorobi_mOTU_04	0.43915419976546827	2476424	96.37	0.66	186	2264	0.8626406463513517
MJ110629B_bin-175	GCA_903832905.1	d__Bacteria;p__Bacteroidota;c__Chlorobia;o__Chlorobiales;f__Chlorobiaceae;g__Chlorobium;s__Chlorobium sp005843825	chlorobi_mOTU_02	0.4642178442873991	2052769	85.75	2.47	216	1961	0.8409217013701981
MJ110629B_bin-211	GCA_903915905.1	d__Bacteria;p__Bacteroidota;c__Chlorobia;o__Chlorobiales;f__Chlorobiaceae;g__Chlorobium;s__	chlorobi_mOTU_03	0.4652940370411171	1860905	84.01	3.59	232	1797	0.8415115226193707
I-3_bin-171	GCA_903936995.1	d__Bacteria;p__Bacteroidota;c__Chlorobia;o__Chlorobiales;f__Chlorobiaceae;g__Chlorobium;s__	chlorobi_mOTU_37	0.4613669539639658	1275566	67.47	4.48	256	1260	0.7819587539962651
MJ111018B_bin-0239	GCA_903863515.1	d__Bacteria;p__Bacteroidota;c__Chlorobia;o__Chlorobiales;f__Chlorobiaceae;g__Chlorobium;s__Chlorobium sp005843825	chlorobi_mOTU_02	0.4639782883702645	2207849	86.13	3.24	181	2153	0.8504970222148345
MJ111018B_bin-0660	GCA_903870795.1	d__Bacteria;p__Bacteroidota;c__Chlorobia;o__Chlorobiales;f__Chlorobiaceae;g__Chlorobium;s__	chlorobi_mOTU_03	0.466567149693708	2163785	87.48	3.3	212	2114	0.8462379580226317
AM-lipid-02-D9_bin-0725	GCA_903897085.1	d__Bacteria;p__Bacteroidota;c__Chlorobia;o__Chlorobiales;f__Chlorobiaceae;g__Chlorobium;s__	chlorobi_mOTU_08	0.4595339720177234	2951797	98.61	1.1	173	2789	0.8683198743002991
AM-lipid-02-D9_bin-0778	GCA_903823105.1	d__Bacteria;p__Bacteroidota;c__Chlorobia;o__Chlorobiales;f__Chlorobiaceae;g__Chlorobium;s__	chlorobi_mOTU_35	0.4726702649113393	2077865	80.97	1.1	464	2015	0.8142222906685468
AM-lipid-02-D9_bin-1084	GCA_903898175.1	d__Bacteria;p__Bacteroidota;c__Chlorobia;o__Chlorobiales;f__Chlorobiaceae;g__Chlorobium;s__	chlorobi_mOTU_00	0.4628320514556586	2562517	98.35	0.0	85	2453	0.8810962034593331
AM-2014-D7_bin-855	GCA_903867245.1	d__Bacteria;p__Bacteroidota;c__Chlorobia;o__Chlorobiales;f__Chlorobiaceae;g__Chlorobium;s__	chlorobi_mOTU_08	0.4607991159145859	2861262	98.19	1.24	163	2705	0.8655082966886639
F-5_bin-033	GCA_903957855.1	d__Bacteria;p__Bacteroidota;c__Chlorobia;o__Chlorobiales;f__Chlorobiaceae;g__Chlorobium;s__	chlorobi_mOTU_19	0.4920600907333169	1008009	56.87	0.0	6	919	0.9059175066889285
D-3_bin-28	GCA_903936975.1	d__Bacteria;p__Bacteroidota;c__Chlorobia;o__Chlorobiales;f__Chlorobiaceae;g__Chlorobium;s__Chlorobium sp005843835	chlorobi_mOTU_04	0.4386606654621247	2573039	99.45	0.55	52	2364	0.885650003750429
D-3_bin-66	GCA_903936625.1	d__Bacteria;p__Bacteroidota;c__Chlorobia;o__Chlorobiales;f__Chlorobiaceae;g__Chlorobium;s__	chlorobi_mOTU_19	0.4850024453898322	2590589	98.9	0.29	42	2395	0.8920075704791459
MJ120531A_bin-288	GCA_903872545.1	d__Bacteria;p__Bacteroidota;c__Chlorobia;o__Chlorobiales;f__Chlorobiaceae;g__Chlorobium;s__Chlorobium sp005843825	chlorobi_mOTU_02	0.4653781324392353	2080607	89.4	2.54	370	2087	0.8075100199124582
MJ120531A_bin-292	GCA_903865405.1	d__Bacteria;p__Bacteroidota;c__Chlorobia;o__Chlorobiales;f__Chlorobiaceae;g__Chlorobium;s__Chlorobium sp005843835	chlorobi_mOTU_04	0.44065385400388096	2297883	94.84	0.55	256	2085	0.8427504794630536
MJ120531A_bin-454	GCA_903867335.1	d__Bacteria;p__Bacteroidota;c__Chlorobia;o__Chlorobiales;f__Chlorobiaceae;g__Chlorobium;s__	chlorobi_mOTU_03	0.466053276676294	2252618	98.41	2.75	167	2163	0.8615215717889141
F4_bin-342	GCA_903820085.1	d__Bacteria;p__Bacteroidota;c__Chlorobia;o__Chlorobiales;f__Chlorobiaceae;g__Chlorobium;s__	chlorobi_mOTU_19	0.4857616721373013	2509459	99.45	0.27	34	2330	0.8915674653381466
AM-lipid-02-D10_bin-0144	GCA_903878835.1	d__Bacteria;p__Bacteroidota;c__Chlorobia;o__Chlorobiales;f__Chlorobiaceae;g__Chlorobium;s__	chlorobi_mOTU_00	0.4624502193722578	2592625	96.47	1.15	207	2472	0.8580778168844319
AM-lipid-02-D10_bin-0621	GCA_903884905.1	d__Bacteria;p__Bacteroidota;c__Chlorobia;o__Chlorobiales;f__Chlorobiaceae;g__Chlorobium;s__	chlorobi_mOTU_12	0.4738472979210995	2684063	95.9	3.11	232	2621	0.8644525109880059
AM-lipid-02-D10_bin-0912	GCA_903892975.1	d__Bacteria;p__Bacteroidota;c__Chlorobia;o__Chlorobiales;f__Chlorobiaceae;g__Chlorobium;s__	chlorobi_mOTU_08	0.4610657797067016	2885662	98.33	1.79	234	2761	0.8628255838694899
Ki1-2-7m_bin-084	GCA_903826565.1	d__Bacteria;p__Bacteroidota;c__Chlorobia;o__Chlorobiales;f__Chlorobiaceae;g__Chlorobium;s__Chlorobium sp005843835	chlorobi_mOTU_04	0.4399404811138534	2333377	97.94	0.11	144	2136	0.8604533258020457
Ki1-2-7m_bin-432	GCA_903845905.1	d__Bacteria;p__Bacteroidota;c__Chlorobia;o__Chlorobiales;f__Chlorobiaceae;g__Chlorobium;s__	chlorobi_mOTU_05	0.4835923105736523	2893948	97.71	3.3	124	2764	0.8756757205036165
Ki1-2-7m_bin-664	GCA_903836115.1	d__Bacteria;p__Bacteroidota;c__Chlorobia;o__Chlorobiales;f__Chlorobiaceae;g__Chlorobium;s__	chlorobi_mOTU_12	0.4698357012924337	1508472	77.93	1.5	139	1440	0.8641850826531748
Ki1-2-7m_bin-685	GCA_903855915.1	d__Bacteria;p__Bacteroidota;c__Chlorobia;o__Chlorobiales;f__Chlorobiaceae;g__Chlorobium;s__	chlorobi_mOTU_08	0.4601675976030085	2752784	98.24	1.74	181	2653	0.8598578747914838
Ki1-2-7m_bin-861	GCA_903895195.1	d__Bacteria;p__Bacteroidota;c__Chlorobia;o__Chlorobiales;f__Chlorobiaceae;g__Chlorobium;s__	chlorobi_mOTU_03	0.4653677223129466	2493512	97.25	1.65	49	2290	0.8731419780614651
Ki1-2-7m_bin-862	GCA_903840935.1	d__Bacteria;p__Bacteroidota;c__Chlorobia;o__Chlorobiales;f__Chlorobiaceae;g__Chlorobium;s__	chlorobi_mOTU_29	0.4863364086823586	2017332	90.13	1.22	100	1954	0.8754914907412364
MJ130617B_bin-053	GCA_903875995.1	d__Bacteria;p__Bacteroidota;c__Chlorobia;o__Chlorobiales;f__Chlorobiaceae;g__Chlorobium;s__Chlorobium sp005843825	chlorobi_mOTU_02	0.46599494208173997	2001614	81.17	2.84	275	1948	0.8296045091611071
MJ130617B_bin-103	GCA_903877535.1	d__Bacteria;p__Bacteroidota;c__Chlorobia;o__Chlorobiales;f__Chlorobiaceae;g__Chlorobium;s__Chlorobium sp005843835	chlorobi_mOTU_04	0.4409451132182177	2450754	96.57	2.56	180	2274	0.8630413334018837
MJ130617B_bin-169	GCA_903869125.1	d__Bacteria;p__Bacteroidota;c__Chlorobia;o__Chlorobiales;f__Chlorobiaceae;g__Chlorobium;s__	chlorobi_mOTU_03	0.4643744313628013	2510388	99.18	3.85	134	2411	0.8638724372487441
MJ130617B_bin-425	GCA_903884885.1	d__Bacteria;p__Bacteroidota;c__Chlorobia;o__Chlorobiales;f__Chlorobiaceae;g__Chlorobium;s__	chlorobi_mOTU_33	0.4548418831086933	2378620	87.47	3.13	492	2339	0.7988552185721133
E3_bin-204	GCA_903890365.1	d__Bacteria;p__Bacteroidota;c__Chlorobia;o__Chlorobiales;f__Chlorobiaceae;g__Chlorobium;s__Chlorobium sp005843825	chlorobi_mOTU_02	0.4705874813439213	1404368	59.98	2.34	534	1445	0.7114460027571121
E3_bin-568	GCA_903874395.1	d__Bacteria;p__Bacteroidota;c__Chlorobia;o__Chlorobiales;f__Chlorobiaceae;g__Chlorobium;s__	chlorobi_mOTU_19	0.4846422788037156	2605367	99.36	4.12	118	2422	0.8752778399357941
YR2_bin-0088	GCA_903899305.1	d__Bacteria;p__Bacteroidota;c__Chlorobia;o__Chlorobiales;f__Chlorobiaceae;g__Chlorobium;s__Chlorobium sp005843825	chlorobi_mOTU_02	0.4623396139003018	1346906	61.96	3.0	407	1336	0.7343652786460229
YR2_bin-0650	GCA_903852385.1	d__Bacteria;p__Bacteroidota;c__Chlorobia;o__Chlorobiales;f__Chlorobiaceae;g__;s__	chlorobi_mOTU_61	0.5781720221668268	2202751	96.26	2.2	67	1999	0.8697605857402857
YR2_bin-1554	GCA_903878795.1	d__Bacteria;p__Bacteroidota;c__Chlorobia;o__Chlorobiales;f__Chlorobiaceae;g__;s__	chlorobi_mOTU_32	0.5394223657909581	1937593	72.28	2.7	516	1983	0.7691909498021514
AM-2014-D6_bin-659	GCA_903906735.1	d__Bacteria;p__Bacteroidota;c__Chlorobia;o__Chlorobiales;f__Chlorobiaceae;g__Chlorobium;s__	chlorobi_mOTU_08	0.4599822045277106	2861402	96.54	1.1	162	2702	0.8650843188059559
Umea1p4_bin-614	GCA_903922235.1	d__Bacteria;p__Bacteroidota;c__Chlorobia;o__Chlorobiales;f__Chlorobiaceae;g__Chlorobium;s__	chlorobi_mOTU_36	0.4782105421248422	3002943	98.08	1.92	192	3004	0.8484436767531052
MJ120730B_bin-259	GCA_903872675.1	d__Bacteria;p__Bacteroidota;c__Chlorobia;o__Chlorobiales;f__Chlorobiaceae;g__Chlorobium;s__Chlorobium sp005843825	chlorobi_mOTU_02	0.4636471064439579	2085116	87.29	1.65	357	2037	0.7901675494313026
MJ120730B_bin-353	GCA_903869105.1	d__Bacteria;p__Bacteroidota;c__Chlorobia;o__Chlorobiales;f__Chlorobiaceae;g__Chlorobium;s__	chlorobi_mOTU_03	0.4651762131394048	2417385	98.96	2.75	223	2303	0.8466582691627523
MJ120730B_bin-678	GCA_903912185.1	d__Bacteria;p__Bacteroidota;c__Chlorobia;o__Chlorobiales;f__Chlorobiaceae;g__Chlorobium;s__Chlorobium sp005843835	chlorobi_mOTU_04	0.44019268571111503	2451038	97.35	1.65	207	2223	0.8544249415961728
MJ120516B_bin-111	GCA_903823325.1	d__Bacteria;p__Bacteroidota;c__Chlorobia;o__Chlorobiales;f__Chlorobiaceae;g__Chlorobium;s__	chlorobi_mOTU_03	0.4644291090832569	2473441	98.96	2.2	186	2364	0.8588537183623948
MJ120516B_bin-230	GCA_903912885.1	d__Bacteria;p__Bacteroidota;c__Chlorobia;o__Chlorobiales;f__Chlorobiaceae;g__Chlorobium;s__Chlorobium sp005843825	chlorobi_mOTU_02	0.4639568009004372	2119859	87.55	4.32	309	2053	0.8149631650029554
A-2_bin-023	GCA_903937755.1	d__Bacteria;p__Bacteroidota;c__Chlorobia;o__Chlorobiales;f__Chlorobiaceae;g__Chlorobium;s__	chlorobi_mOTU_19	0.4853951712091309	2027754	80.11	1.39	535	2129	0.7635733920386792
MJ110830A_bin-125	GCA_903877675.1	d__Bacteria;p__Bacteroidota;c__Chlorobia;o__Chlorobiales;f__Chlorobiaceae;g__Chlorobium;s__	chlorobi_mOTU_03	0.4664789496671387	1813368	87.91	4.26	260	1738	0.8278203872573024
MJ110830A_bin-510	GCA_903910095.1	d__Bacteria;p__Bacteroidota;c__Chlorobia;o__Chlorobiales;f__Chlorobiaceae;g__Chlorobium;s__Chlorobium sp005843825	chlorobi_mOTU_02	0.4654000185256826	1835290	80.08	3.48	357	1809	0.7809735791073891
MJ110830A_bin-559	GCA_903833125.1	d__Bacteria;p__Bacteroidota;c__Chlorobia;o__Chlorobiales;f__Chlorobiaceae;g__Chlorobium;s__Chlorobium sp005843835	chlorobi_mOTU_04	0.4407831230485696	2579518	99.36	4.67	157	2358	0.8683471098088867
AM-lipid-01-D4_bin-1093	GCA_903836225.1	d__Bacteria;p__Bacteroidota;c__Chlorobia;o__Chlorobiales;f__Chlorobiaceae;g__Chlorobium;s__	chlorobi_mOTU_03	0.4686533862947362	1599152	73.52	2.47	416	1542	0.7613985412268502
MJ2_bin-093	GCA_903869155.1	d__Bacteria;p__Bacteroidota;c__Chlorobia;o__Chlorobiales;f__Chlorobiaceae;g__Chlorobium;s__Chlorobium sp005843825	chlorobi_mOTU_02	0.4653388426604719	1312925	72.31	1.65	327	1295	0.7707767008778109
MJ2_bin-122	GCA_903843745.1	d__Bacteria;p__Bacteroidota;c__Chlorobia;o__Chlorobiales;f__Chlorobiaceae;g__Chlorobium;s__	chlorobi_mOTU_03	0.4674511827867526	1538443	81.81	1.83	266	1476	0.8109465219055889
MJ2_bin-274	GCA_903889155.1	d__Bacteria;p__Bacteroidota;c__Chlorobia;o__Chlorobiales;f__Chlorobiaceae;g__Chlorobium;s__Chlorobium sp005843835	chlorobi_mOTU_04	0.4388387620751605	1898629	81.12	0.65	499	1741	0.7478127638416984
LaPlata-15m-a_bin-325	GCA_903891835.1	d__Bacteria;p__Bacteroidota;c__Chlorobia;o__Chlorobiales;f__Chlorobiaceae;g__Chlorobium;s__	chlorobi_mOTU_26	0.5371784309804706	1875375	83.92	1.1	527	1897	0.7676512697460508
LaPlata-15m-a_bin-602	GCA_903901395.1	d__Bacteria;p__Bacteroidota;c__Chlorobia;o__Chlorobiales;f__Chlorobiaceae;g__Chlorobaculum;s__	chlorobi_mOTU_70	0.5478035009542767	2525997	71.06	3.75	457	2444	0.7851303861406012
MJ130617A_bin-035	GCA_903874405.1	d__Bacteria;p__Bacteroidota;c__Chlorobia;o__Chlorobiales;f__Chlorobiaceae;g__Chlorobium;s__Chlorobium sp005843835	chlorobi_mOTU_04	0.4401161024780111	2492281	99.45	4.12	120	2287	0.86995487266484
MJ130617A_bin-065	GCA_903838655.1	d__Bacteria;p__Bacteroidota;c__Chlorobia;o__Chlorobiales;f__Chlorobiaceae;g__Chlorobium;s__	chlorobi_mOTU_03	0.4658768025924254	2412567	98.3	2.2	174	2309	0.8595566465097135
MJ130617A_bin-435	GCA_903863695.1	d__Bacteria;p__Bacteroidota;c__Chlorobia;o__Chlorobiales;f__Chlorobiaceae;g__Chlorobium;s__	chlorobi_mOTU_33	0.4540788165750842	2320857	76.6	3.3	578	2251	0.7873410554807987
KT3_bin-168	GCA_903908295.1	d__Bacteria;p__Bacteroidota;c__Chlorobia;o__Chlorobiales;f__Chlorobiaceae;g__Chlorobium;s__	chlorobi_mOTU_22	0.4783092817960301	2345796	94.2	0.95	407	2412	0.8144800315116916
Ki2-D3_bin-0576	GCA_903846035.1	d__Bacteria;p__Bacteroidota;c__Chlorobia;o__Chlorobiales;f__Chlorobiaceae;g__Chlorobium;s__	chlorobi_mOTU_09	0.4943304328570201	1734083	62.75	0.87	576	1883	0.749879331035481
Ki2-D3_bin-0738	GCA_903861705.1	d__Bacteria;p__Bacteroidota;c__Chlorobia;o__Chlorobiales;f__Chlorobiaceae;g__Chlorobium;s__	chlorobi_mOTU_08	0.460964180938636	2729301	95.29	2.9	375	2598	0.8334958291518597
Ki2-D3_bin-1285	GCA_903869255.1	d__Bacteria;p__Bacteroidota;c__Chlorobia;o__Chlorobiales;f__Chlorobiaceae;g__Chlorobium;s__Chlorobium sp005843835	chlorobi_mOTU_04	0.4401108953180526	2449878	98.9	1.1	90	2239	0.8755623749427522
MJ-2014-D3_bin-206	GCA_903833285.1	d__Bacteria;p__Bacteroidota;c__Chlorobia;o__Chlorobiales;f__Chlorobiaceae;g__Chlorobium;s__Chlorobium sp005843835	chlorobi_mOTU_04	0.4396043182314599	2412747	99.2	0.55	88	2204	0.8771773418431357
MJ-2014-D3_bin-256	GCA_903887805.1	d__Bacteria;p__Bacteroidota;c__Chlorobia;o__Chlorobiales;f__Chlorobiaceae;g__Chlorobium;s__	chlorobi_mOTU_03	0.4657988567079476	2417580	97.64	3.3	221	2321	0.8471074380165289
MJ-2014-D3_bin-680	GCA_903890395.1	d__Bacteria;p__Bacteroidota;c__Chlorobia;o__Chlorobiales;f__Chlorobiaceae;g__Chlorobium;s__Chlorobium sp005843825	chlorobi_mOTU_02	0.4649875253563762	1946749	86.9	4.29	332	1908	0.8008397590033435
MJ120827B_bin-150	GCA_903909065.1	d__Bacteria;p__Bacteroidota;c__Chlorobia;o__Chlorobiales;f__Chlorobiaceae;g__Chlorobium;s__	chlorobi_mOTU_03	0.4626316244481743	2510077	98.83	4.03	206	2395	0.8553681819322674
MJ120827B_bin-365	GCA_903884965.1	d__Bacteria;p__Bacteroidota;c__Chlorobia;o__Chlorobiales;f__Chlorobiaceae;g__Chlorobium;s__	chlorobi_mOTU_66	0.5192266401789924	1495035	52.26	0.0	524	1627	0.7603026016113336
MJ120827B_bin-497	GCA_903846155.1	d__Bacteria;p__Bacteroidota;c__Chlorobia;o__Chlorobiales;f__Chlorobiaceae;g__Chlorobium;s__Chlorobium sp005843825	chlorobi_mOTU_02	0.4642037299920613	2045688	85.48	4.74	347	1971	0.8054336731701022
MJ120827B_bin-551	GCA_903823355.1	d__Bacteria;p__Bacteroidota;c__Chlorobia;o__Chlorobiales;f__Chlorobiaceae;g__Chlorobium;s__Chlorobium sp005843835	chlorobi_mOTU_04	0.4404765780548989	2365111	97.39	1.37	111	2166	0.8754388271840096
B4-5_bin-640	GCA_903865515.1	d__Bacteria;p__Bacteroidota;c__Chlorobia;o__Chlorobiales;f__Chlorobiaceae;g__Chlorobium;s__	chlorobi_mOTU_27	0.4705260525680758	1371669	59.91	0.93	524	1345	0.7216762936247739
VK3_bin-0348	GCA_903887845.1	d__Bacteria;p__Bacteroidota;c__Chlorobia;o__Chlorobiales;f__Chlorobiaceae;g__Chlorobium;s__	chlorobi_mOTU_31	0.4729281055948016	2653767	98.9	0.82	144	2522	0.8751634940068213
Loc080925-7m_bin-1061	GCA_903957535.1	d__Bacteria;p__Bacteroidota;c__Chlorobia;o__Chlorobiales;f__Chlorobiaceae;g__Chlorobium;s__	chlorobi_mOTU_10	0.4733147058728304	3088630	98.9	0.27	110	3008	0.8708666949424179
Loc090907-6m_bin-267	GCA_903951235.1	d__Bacteria;p__Bacteroidota;c__Chlorobia;o__Chlorobiales;f__Chlorobiaceae;g__Chlorobium;s__	chlorobi_mOTU_10	0.4746613554857162	2908581	95.83	1.12	547	3011	0.8002479559620309
MJ130729A_bin-283	GCA_903877685.1	d__Bacteria;p__Bacteroidota;c__Chlorobia;o__Chlorobiales;f__Chlorobiaceae;g__Chlorobium;s__Chlorobium sp005843835	chlorobi_mOTU_04	0.4405314481586599	2421986	96.42	2.05	113	2226	0.8752024165292449
MJ130729A_bin-366	GCA_903863665.1	d__Bacteria;p__Bacteroidota;c__Chlorobia;o__Chlorobiales;f__Chlorobiaceae;g__Chlorobium;s__	chlorobi_mOTU_03	0.4648206638714592	2413178	98.19	2.25	222	2305	0.8514771807135653
MJ130729A_bin-425	GCA_903882115.1	d__Bacteria;p__Bacteroidota;c__Chlorobia;o__Chlorobiales;f__Chlorobiaceae;g__Chlorobium;s__	chlorobi_mOTU_33	0.4557885401939558	2273302	82.53	3.14	504	2234	0.7796693972028353
D4_bin-019	GCA_903883565.1	d__Bacteria;p__Bacteroidota;c__Chlorobia;o__Chlorobiales;f__Chlorobiaceae;g__Chlorobium;s__	chlorobi_mOTU_19	0.4926764114509862	1599967	78.35	0.0	10	1431	0.8985466575248114
D4_bin-116	GCA_903886455.1	d__Bacteria;p__Bacteroidota;c__Chlorobia;o__Chlorobiales;f__Chlorobiaceae;g__Chlorobium;s__Chlorobium sp005843835	chlorobi_mOTU_04	0.437983376519848	2579123	99.45	0.55	40	2367	0.8860000085300314
B2_bin-0169	GCA_903823385.1	d__Bacteria;p__Bacteroidota;c__Chlorobia;o__Chlorobiales;f__Chlorobiaceae;g__Chlorobium;s__	chlorobi_mOTU_37	0.4628391908127591	2586892	91.81	1.97	555	2496	0.7896336607790352
MJ120516A_bin-372	GCA_903846115.1	d__Bacteria;p__Bacteroidota;c__Chlorobia;o__Chlorobiales;f__Chlorobiaceae;g__Chlorobium;s__	chlorobi_mOTU_03	0.464832675593297	2404192	97.99	1.65	167	2296	0.8546447205547644
MJ120516A_bin-638	GCA_903861685.1	d__Bacteria;p__Bacteroidota;c__Chlorobia;o__Chlorobiales;f__Chlorobiaceae;g__Chlorobium;s__Chlorobium sp005843825	chlorobi_mOTU_02	0.4633890613390462	2248959	81.78	3.57	343	2215	0.8090223076543414
MJ120620A_bin-018	GCA_903878975.1	d__Bacteria;p__Bacteroidota;c__Chlorobia;o__Chlorobiales;f__Chlorobiaceae;g__Chlorobium;s__	chlorobi_mOTU_03	0.4649769410101078	2183747	98.42	2.75	190	2085	0.8532650531403134
MJ120620A_bin-460	GCA_903896145.1	d__Bacteria;p__Bacteroidota;c__Chlorobia;o__Chlorobiales;f__Chlorobiaceae;g__Chlorobium;s__Chlorobium sp005843835	chlorobi_mOTU_04	0.4394366858566458	2385099	97.62	0.55	153	2169	0.862282446137456
MJ120620A_bin-497	GCA_903856495.1	d__Bacteria;p__Bacteroidota;c__Chlorobia;o__Chlorobiales;f__Chlorobiaceae;g__Chlorobium;s__Chlorobium sp005843825	chlorobi_mOTU_02	0.4651913886053538	2059318	86.59	4.08	393	2005	0.7973931175272589
Loc080925-8-8m_bin-556	GCA_903952635.1	d__Bacteria;p__Bacteroidota;c__Chlorobia;o__Chlorobiales;f__Chlorobiaceae;g__Chlorobium;s__	chlorobi_mOTU_10	0.4773234173750598	2478967	88.69	1.47	555	2636	0.7865138987328191
AM-2014-D3_bin-288	GCA_903833385.1	d__Bacteria;p__Bacteroidota;c__Chlorobia;o__Chlorobiales;f__Chlorobiaceae;g__Chlorobium;s__	chlorobi_mOTU_08	0.4590997349846501	3048880	98.81	3.84	173	2874	0.8645978195271706
AM-2014-D3_bin-366	GCA_903906805.1	d__Bacteria;p__Bacteroidota;c__Chlorobia;o__Chlorobiales;f__Chlorobiaceae;g__Chlorobium;s__	chlorobi_mOTU_51	0.4617090089845973	2066648	77.24	3.85	469	2003	0.7745034471279095
MJ110830B_bin-451	GCA_903838815.1	d__Bacteria;p__Bacteroidota;c__Chlorobia;o__Chlorobiales;f__Chlorobiaceae;g__Chlorobium;s__Chlorobium sp005843835	chlorobi_mOTU_04	0.4391892524077332	2458225	96.29	3.02	160	2222	0.8664788617803496
MJ110830B_bin-477	GCA_903849525.1	d__Bacteria;p__Bacteroidota;c__Chlorobia;o__Chlorobiales;f__Chlorobiaceae;g__Chlorobium;s__	chlorobi_mOTU_33	0.4551290457630151	2219019	77.11	4.95	646	2288	0.7645283794325329
MJ110830B_bin-832	GCA_903826885.1	d__Bacteria;p__Bacteroidota;c__Chlorobia;o__Chlorobiales;f__Chlorobiaceae;g__Chlorobium;s__	chlorobi_mOTU_03	0.4663070698032027	1841692	90.57	1.97	247	1768	0.8356380980098735
AM-lipid-01-D3_bin-1127	GCA_903896175.1	d__Bacteria;p__Bacteroidota;c__Chlorobia;o__Chlorobiales;f__Chlorobiaceae;g__Chlorobium;s__	chlorobi_mOTU_03	0.471095720329905	1596338	75.49	3.85	423	1559	0.7762510195209286
MJ110927A_bin-385	GCA_903917385.1	d__Bacteria;p__Bacteroidota;c__Chlorobia;o__Chlorobiales;f__Chlorobiaceae;g__Chlorobium;s__	chlorobi_mOTU_03	0.4665957494582973	1781420	89.8	1.15	223	1697	0.8376261633977389
MJ110927A_bin-531	GCA_903871135.1	d__Bacteria;p__Bacteroidota;c__Chlorobia;o__Chlorobiales;f__Chlorobiaceae;g__Chlorobium;s__Chlorobium sp005843835	chlorobi_mOTU_04	0.4381947444758403	2566861	98.35	2.93	195	2326	0.8600461809190291
MJ120716B_bin-020	GCA_903861865.1	d__Bacteria;p__Bacteroidota;c__Chlorobia;o__Chlorobiales;f__Chlorobiaceae;g__Chlorobium;s__Chlorobium sp005843835	chlorobi_mOTU_04	0.43973863170303823	2328515	94.28	1.67	274	2102	0.8489861564129928
MJ120716B_bin-429	GCA_903830175.1	d__Bacteria;p__Bacteroidota;c__Chlorobia;o__Chlorobiales;f__Chlorobiaceae;g__Chlorobium;s__	chlorobi_mOTU_03	0.4645411188472753	2330756	97.14	2.38	228	2199	0.846392329355797
I2_bin-028	GCA_903830225.1	d__Bacteria;p__Bacteroidota;c__Chlorobia;o__Chlorobiales;f__Chlorobiaceae;g__Chlorobium;s__	others	0.4898563485115485	1592326	61.11	0.6	552	1778	0.7545245131964183
I2_bin-059	GCA_903920215.1	d__Bacteria;p__Bacteroidota;c__Chlorobia;o__Chlorobiales;f__Chlorobiaceae;g__Chlorobium;s__	chlorobi_mOTU_27	0.4584272323241624	3040945	95.88	3.18	228	2949	0.8426936363531731
I2_bin-146	GCA_903874585.1	d__Bacteria;p__Bacteroidota;c__Chlorobia;o__Chlorobiales;f__Chlorobiaceae;g__Chlorobium;s__	chlorobi_mOTU_30	0.4618455523850181	2225350	95.6	1.66	287	2175	0.8202449052957962
AM-lipid-01-D9_bin-0185	GCA_903921855.1	d__Bacteria;p__Bacteroidota;c__Chlorobia;o__Chlorobiales;f__Chlorobiaceae;g__Chlorobium;s__	chlorobi_mOTU_00	0.4622393979848188	2599270	94.78	0.55	169	2513	0.8650771178061533
AM-lipid-01-D9_bin-0523	GCA_903922655.1	d__Bacteria;p__Bacteroidota;c__Chlorobia;o__Chlorobiales;f__Chlorobiaceae;g__Chlorobium;s__Chlorobium sp005843825	chlorobi_mOTU_02	0.4639443008965112	1951342	84.02	3.02	310	1877	0.7997895807090709
AM-lipid-01-D9_bin-0546	GCA_903887955.1	d__Bacteria;p__Bacteroidota;c__Chlorobia;o__Chlorobiales;f__Chlorobiaceae;g__Chlorobium;s__	chlorobi_mOTU_08	0.4603636615403256	2888675	97.08	3.62	282	2763	0.8531967078331761
AM-lipid-01-D9_bin-1150	GCA_903923055.1	d__Bacteria;p__Bacteroidota;c__Chlorobia;o__Chlorobiales;f__Chlorobiaceae;g__Chlorobium;s__	chlorobi_mOTU_12	0.4738803408455882	2709262	99.45	3.13	136	2581	0.8770956814069661
Loc080925-8m_bin-189	GCA_903937835.1	d__Bacteria;p__Bacteroidota;c__Chlorobia;o__Chlorobiales;f__Chlorobiaceae;g__Chlorobium;s__	chlorobi_mOTU_10	0.4756712599581252	3030942	98.35	0.27	293	3009	0.8423054614703943
MJ-2014-D5_bin-029	GCA_903826895.1	d__Bacteria;p__Bacteroidota;c__Chlorobia;o__Chlorobiales;f__Chlorobiaceae;g__Chlorobium;s__Chlorobium sp005843825	chlorobi_mOTU_02	0.463655142900103	2161475	84.29	4.95	395	2148	0.8040911877306006
MJ-2014-D5_bin-361	GCA_903861855.1	d__Bacteria;p__Bacteroidota;c__Chlorobia;o__Chlorobiales;f__Chlorobiaceae;g__Chlorobium;s__Chlorobium sp005843835	chlorobi_mOTU_04	0.4408159570019116	2407921	98.9	2.0	152	2203	0.8594796091732245
MJ-2014-D5_bin-408	GCA_903843945.1	d__Bacteria;p__Bacteroidota;c__Chlorobia;o__Chlorobiales;f__Chlorobiaceae;g__Chlorobium;s__	chlorobi_mOTU_03	0.4646370969234433	2431517	98.08	1.92	175	2315	0.8582864113226434
AM3_bin-0403	GCA_903869365.1	d__Bacteria;p__Bacteroidota;c__Chlorobia;o__Chlorobiales;f__Chlorobiaceae;g__Chlorobium;s__	chlorobi_mOTU_08	0.460118326324043	2932061	97.8	1.12	136	2748	0.8783698565616472
KT2_bin-079	GCA_903852765.1	d__Bacteria;p__Bacteroidota;c__Chlorobia;o__Chlorobiales;f__Chlorobiaceae;g__Chlorobium;s__	chlorobi_mOTU_22	0.4784996507112847	2317567	92.01	0.95	404	2400	0.8169174828602582
AM4_bin-128	GCA_903852875.1	d__Bacteria;p__Bacteroidota;c__Chlorobia;o__Chlorobiales;f__Chlorobiaceae;g__Chlorobium;s__	chlorobi_mOTU_35	0.4712255684832883	2265414	88.06	1.97	347	2184	0.8473603500287364
AM4_bin-352	GCA_903861895.1	d__Bacteria;p__Bacteroidota;c__Chlorobia;o__Chlorobiales;f__Chlorobiaceae;g__Chlorobium;s__	chlorobi_mOTU_00	0.4626167767065378	2554983	96.15	2.05	275	2494	0.8356400023013851
AM4_bin-525	GCA_903836465.1	d__Bacteria;p__Bacteroidota;c__Chlorobia;o__Chlorobiales;f__Chlorobiaceae;g__Chlorobium;s__	chlorobi_mOTU_12	0.4728491028138708	2770774	99.73	1.65	107	2619	0.884449615883504
AM4_bin-592	GCA_903841235.1	d__Bacteria;p__Bacteroidota;c__Chlorobia;o__Chlorobiales;f__Chlorobiaceae;g__Chlorobium;s__	chlorobi_mOTU_08	0.4600688074614088	2820915	98.19	1.37	163	2689	0.8706153854334497
AM4_bin-593	GCA_903843975.1	d__Bacteria;p__Bacteroidota;c__Chlorobia;o__Chlorobiales;f__Chlorobiaceae;g__Chlorobium;s__Chlorobium sp005843825	chlorobi_mOTU_02	0.464067464353365	1951727	84.84	1.94	245	1879	0.8238811063227592
Day6-3_bin-276	GCA_903891985.1	d__Bacteria;p__Bacteroidota;c__Chlorobia;o__Chlorobiales;f__Chlorobiaceae;g__Chlorobium;s__	chlorobi_mOTU_17	0.4781964649701361	2039417	80.18	1.92	514	2151	0.7867189495821599
Day6-3_bin-332	GCA_903894395.1	d__Bacteria;p__Bacteroidota;c__Chlorobia;o__Chlorobiales;f__Chlorobiaceae;g__Chlorobium;s__	chlorobi_mOTU_22	0.4768131978674178	2027964	84.85	1.99	583	2204	0.766362716497926
Day6-3_bin-481	GCA_903891945.1	d__Bacteria;p__Bacteroidota;c__Chlorobia;o__Chlorobiales;f__Chlorobiaceae;g__Chlorobium;s__	chlorobi_mOTU_48	0.4827783375817466	3207472	94.63	2.85	279	3029	0.8509654955678491
MJ130916A_bin-0079	GCA_903882215.1	d__Bacteria;p__Bacteroidota;c__Chlorobia;o__Chlorobiales;f__Chlorobiaceae;g__Chlorobium;s__	chlorobi_mOTU_33	0.4555856649307149	2365081	89.72	2.75	386	2328	0.8199055338908054
MJ130916A_bin-0129	GCA_903882235.1	d__Bacteria;p__Bacteroidota;c__Chlorobia;o__Chlorobiales;f__Chlorobiaceae;g__Chlorobium;s__Chlorobium sp005843835	chlorobi_mOTU_04	0.4390465240422125	2435300	95.74	2.16	109	2246	0.8708068821089804
MJ130916A_bin-0245	GCA_903898355.1	d__Bacteria;p__Bacteroidota;c__Chlorobia;o__Chlorobiales;f__Chlorobiaceae;g__Chlorobium;s__	chlorobi_mOTU_03	0.464945927548598	2410747	94.51	2.75	165	2316	0.85411285381668
MJ130916A_bin-0648	GCA_903846325.1	d__Bacteria;p__Bacteroidota;c__Chlorobia;o__Chlorobiales;f__Chlorobiaceae;g__Chlorobium;s__Chlorobium sp005843825	chlorobi_mOTU_02	0.4651585531302537	2027743	80.9	3.86	332	1993	0.814473037263598
Ja1-D4_bin-000	GCA_903820585.1	d__Bacteria;p__Bacteroidota;c__Chlorobia;o__Chlorobiales;f__Chlorobiaceae;g__Chlorobium;s__	chlorobi_mOTU_22	0.4781384268077662	2330459	92.85	1.37	397	2384	0.8204426681610791
Ja1-D4_bin-695	GCA_903865705.1	d__Bacteria;p__Bacteroidota;c__Chlorobia;o__Chlorobiales;f__Chlorobiaceae;g__Chlorobium;s__	chlorobi_mOTU_15	0.4765033319950207	2478245	97.53	3.28	226	2442	0.8427253963994682
Ki3-D4_bin-316	GCA_903917955.1	d__Bacteria;p__Bacteroidota;c__Chlorobia;o__Chlorobiales;f__Chlorobiaceae;g__Chlorobium;s__	chlorobi_mOTU_11	0.490573407268692	2416886	91.07	3.96	391	2408	0.8278950682820787
AM-sed-core3-D0_bin-478	GCA_903922705.1	d__Bacteria;p__Bacteroidota;c__Chlorobia;o__Chlorobiales;f__Chlorobiaceae;g__Chlorobium;s__	chlorobi_mOTU_08	0.4698150121281774	1432202	50.01	2.61	613	1509	0.692673938452816
Ki3-D3_bin-0690	GCA_903872915.1	d__Bacteria;p__Bacteroidota;c__Chlorobia;o__Chlorobiales;f__Chlorobiaceae;g__Chlorobium;s__	chlorobi_mOTU_41	0.4814547691136145	1912001	85.01	0.64	261	1907	0.8233536488736146
A4_bin-120	GCA_903872895.1	d__Bacteria;p__Bacteroidota;c__Chlorobia;o__Chlorobiales;f__Chlorobiaceae;g__Chlorobium;s__	chlorobi_mOTU_33	0.4519900842580304	2948443	97.8	2.11	135	2867	0.8688416225105928
A4_bin-121	GCA_903908405.1	d__Bacteria;p__Bacteroidota;c__Chlorobia;o__Chlorobiales;f__Chlorobiaceae;g__Chlorobium;s__	chlorobi_mOTU_00	0.4617813070601676	2592658	96.2	1.17	93	2456	0.8805808556315565
A4_bin-373	GCA_903830395.1	d__Bacteria;p__Bacteroidota;c__Chlorobia;o__Chlorobiales;f__Chlorobiaceae;g__Chlorobium;s__	chlorobi_mOTU_24	0.4902293184938133	3039092	50.11	1.72	800	3173	0.7769932598289225
E5_bin-121	GCA_903841445.1	d__Bacteria;p__Bacteroidota;c__Chlorobia;o__Chlorobiales;f__Chlorobiaceae;g__Chlorobium;s__	chlorobi_mOTU_19	0.4849317570998625	2583712	99.45	0.27	36	2401	0.8926401239766661
E5_bin-145	GCA_903846535.1	d__Bacteria;p__Bacteroidota;c__Chlorobia;o__Chlorobiales;f__Chlorobiaceae;g__Chlorobium;s__	chlorobi_mOTU_09	0.4899435307326989	2639843	85.62	2.76	561	2748	0.8065172815201509
MJ120827A_bin-457	GCA_903863975.1	d__Bacteria;p__Bacteroidota;c__Chlorobia;o__Chlorobiales;f__Chlorobiaceae;g__Chlorobium;s__Chlorobium sp005843835	chlorobi_mOTU_04	0.44007644976543225	2282283	93.72	0.84	273	2115	0.8434830386941496
MJ120827A_bin-566	GCA_903869455.1	d__Bacteria;p__Bacteroidota;c__Chlorobia;o__Chlorobiales;f__Chlorobiaceae;g__Chlorobium;s__Chlorobium sp005843825	chlorobi_mOTU_02	0.4638068617636735	1922975	79.58	2.11	371	1839	0.7932256009568507
MJ120827A_bin-657	GCA_903869465.1	d__Bacteria;p__Bacteroidota;c__Chlorobia;o__Chlorobiales;f__Chlorobiaceae;g__Chlorobium;s__	chlorobi_mOTU_03	0.4666649996431528	1919589	96.21	4.58	269	1820	0.8264956717297296
MJ4_bin-274	GCA_903856935.1	d__Bacteria;p__Bacteroidota;c__Chlorobia;o__Chlorobiales;f__Chlorobiaceae;g__Chlorobium;s__Chlorobium sp005843835	chlorobi_mOTU_04	0.4400712284067019	2400166	99.45	0.0	111	2203	0.8725958954505647
MJ4_bin-302	GCA_903886685.1	d__Bacteria;p__Bacteroidota;c__Chlorobia;o__Chlorobiales;f__Chlorobiaceae;g__Chlorobium;s__	chlorobi_mOTU_03	0.4664627949703356	1500617	70.07	1.44	148	1407	0.8480751584181706
MJ4_bin-373	GCA_903904355.1	d__Bacteria;p__Bacteroidota;c__Chlorobia;o__Chlorobiales;f__Chlorobiaceae;g__Chlorobium;s__	chlorobi_mOTU_33	0.453560473129099	2269909	76.93	4.72	525	2263	0.7890065196446201
MJ110516B_bin-0228	GCA_903903455.1	d__Bacteria;p__Bacteroidota;c__Chlorobia;o__Chlorobiales;f__Chlorobiaceae;g__Chlorobium;s__Chlorobium sp005843825	chlorobi_mOTU_02	0.4629924832576962	2327338	88.68	2.49	176	2250	0.8486923687062214
MJ110516B_bin-0433	GCA_903846445.1	d__Bacteria;p__Bacteroidota;c__Chlorobia;o__Chlorobiales;f__Chlorobiaceae;g__Chlorobium;s__	chlorobi_mOTU_03	0.4659381205747023	2057065	85.91	1.7	185	1981	0.8526074771579897
LJ-5-9m_bin-0497	GCA_903916475.1	d__Bacteria;p__Bacteroidota;c__Chlorobia;o__Chlorobiales;f__Chlorobiaceae;g__Chlorobium;s__	chlorobi_mOTU_25	0.497451116662597	2129560	68.91	2.2	726	2336	0.7647720655910141
LJ-5-9m_bin-0614	GCA_903911565.1	d__Bacteria;p__Bacteroidota;c__Chlorobia;o__Chlorobiales;f__Chlorobiaceae;g__Chlorobium;s__	chlorobi_mOTU_08	0.4602406014177992	2798986	97.49	4.47	254	2687	0.8561061041391418
LJ-5-9m_bin-1077	GCA_903914285.1	d__Bacteria;p__Bacteroidota;c__Chlorobia;o__Chlorobiales;f__Chlorobiaceae;g__Chlorobium;s__	chlorobi_mOTU_03	0.4693785709272335	1695463	70.85	3.11	363	1633	0.7884164974405221
MJ130916B_bin-114	GCA_903861915.1	d__Bacteria;p__Bacteroidota;c__Chlorobia;o__Chlorobiales;f__Chlorobiaceae;g__Chlorobium;s__	chlorobi_mOTU_03	0.4631121502649558	2578166	98.63	3.85	137	2473	0.8635021949711539
MJ130916B_bin-194	GCA_903915515.1	d__Bacteria;p__Bacteroidota;c__Chlorobia;o__Chlorobiales;f__Chlorobiaceae;g__Chlorobium;s__Chlorobium sp005843825	chlorobi_mOTU_02	0.4644494558012484	2119630	84.31	4.7	319	2062	0.8128234644725729
MJ130916B_bin-326	GCA_903856955.1	d__Bacteria;p__Bacteroidota;c__Chlorobia;o__Chlorobiales;f__Chlorobiaceae;g__Chlorobium;s__	chlorobi_mOTU_33	0.4540762992373298	2483380	79.36	4.85	491	2461	0.7981134582705829
Day6-4_bin-060	GCA_903867675.1	d__Bacteria;p__Bacteroidota;c__Chlorobia;o__Chlorobiales;f__Chlorobiaceae;g__Chlorobium;s__	chlorobi_mOTU_22	0.4769270964458737	2418963	97.25	0.0	180	2396	0.8608990712135738
Day6-4_bin-170	GCA_903846545.1	d__Bacteria;p__Bacteroidota;c__Chlorobia;o__Chlorobiales;f__Chlorobiaceae;g__Chlorobium;s__	chlorobi_mOTU_16	0.4855145937566757	1624359	77.47	2.15	432	1771	0.7969426709243461
Day6-4_bin-296	GCA_903915955.1	d__Bacteria;p__Bacteroidota;c__Chlorobia;o__Chlorobiales;f__Chlorobiaceae;g__Chlorobium;s__	chlorobi_mOTU_17	0.4730545925234349	2522415	96.15	0.82	201	2537	0.8651613632173929
Day6-4_bin-310	GCA_903871235.1	d__Bacteria;p__Bacteroidota;c__Chlorobia;o__Chlorobiales;f__Chlorobiaceae;g__Chlorobium;s__	chlorobi_mOTU_48	0.4820858960416386	3299244	98.06	2.89	234	3133	0.8568972164532238
LJ-3-15m_bin-0357	GCA_903874725.1	d__Bacteria;p__Bacteroidota;c__Chlorobia;o__Chlorobiales;f__Chlorobiaceae;g__Chlorobium;s__Chlorobium sp005843825	chlorobi_mOTU_02	0.4641942725383075	2117273	81.26	3.9	437	2031	0.7932538694821122
LJ-3-15m_bin-0587	GCA_903888055.1	d__Bacteria;p__Bacteroidota;c__Chlorobia;o__Chlorobiales;f__Chlorobiaceae;g__Chlorobium;s__	chlorobi_mOTU_39	0.5372144489033931	2094415	100.0	0.55	62	1969	0.8866724121055283
B-2_bin-586	GCA_903943615.1	d__Bacteria;p__Bacteroidota;c__Chlorobia;o__Chlorobiales;f__Chlorobiaceae;g__Chlorobium;s__	chlorobi_mOTU_37	0.4578049628284434	2819360	96.15	3.9	442	2748	0.7968042392599739
MJ110712A_bin-179	GCA_903922695.1	d__Bacteria;p__Bacteroidota;c__Chlorobia;o__Chlorobiales;f__Chlorobiaceae;g__Chlorobium;s__Chlorobium sp005843835	chlorobi_mOTU_04	0.4407250306435061	2646564	98.9	1.27	165	2391	0.8638691526069273
MJ110712A_bin-533	GCA_903860535.1	d__Bacteria;p__Bacteroidota;c__Chlorobia;o__Chlorobiales;f__Chlorobiaceae;g__Chlorobium;s__Chlorobium sp005843825	chlorobi_mOTU_02	0.4645488758434219	1970544	88.01	2.42	260	1886	0.8297612232967141
MJ110712A_bin-540	GCA_903844195.1	d__Bacteria;p__Bacteroidota;c__Chlorobia;o__Chlorobiales;f__Chlorobiaceae;g__Chlorobium;s__	chlorobi_mOTU_03	0.4667296624636603	1893248	89.27	1.65	247	1814	0.8329621898451761
MJ110712B_bin-081	GCA_903867715.1	d__Bacteria;p__Bacteroidota;c__Chlorobia;o__Chlorobiales;f__Chlorobiaceae;g__Chlorobium;s__Chlorobium sp005843825	chlorobi_mOTU_02	0.4643659761485364	2165234	92.14	1.67	250	2115	0.8308575424180481
MJ110712B_bin-340	GCA_903925415.1	d__Bacteria;p__Bacteroidota;c__Chlorobia;o__Chlorobiales;f__Chlorobiaceae;g__Chlorobium;s__Chlorobium sp005843835	chlorobi_mOTU_04	0.4404058571100345	2023865	78.6	2.75	534	1833	0.752864939114022
MJ110712B_bin-405	GCA_903922005.1	d__Bacteria;p__Bacteroidota;c__Chlorobia;o__Chlorobiales;f__Chlorobiaceae;g__Chlorobium;s__	chlorobi_mOTU_03	0.4661151942698033	2032740	90.71	2.75	236	1966	0.8383969420585023
MJ120924B_bin-129	GCA_903874745.1	d__Bacteria;p__Bacteroidota;c__Chlorobia;o__Chlorobiales;f__Chlorobiaceae;g__Chlorobium;s__	chlorobi_mOTU_03	0.4652290770219463	2382321	97.55	1.92	179	2286	0.8591751489408858
MJ120924B_bin-245	GCA_903892075.1	d__Bacteria;p__Bacteroidota;c__Chlorobia;o__Chlorobiales;f__Chlorobiaceae;g__Chlorobium;s__Chlorobium sp005843825	chlorobi_mOTU_02	0.4651427130610187	1983000	81.03	1.56	340	1972	0.8117443267776097
MJ120924B_bin-302	GCA_903827305.1	d__Bacteria;p__Bacteroidota;c__Chlorobia;o__Chlorobiales;f__Chlorobiaceae;g__Chlorobium;s__	chlorobi_mOTU_33	0.45315036491546995	2431385	86.78	3.72	426	2350	0.8068931905066454
MJ120924B_bin-440	GCA_903880825.1	d__Bacteria;p__Bacteroidota;c__Chlorobia;o__Chlorobiales;f__Chlorobiaceae;g__Chlorobium;s__Chlorobium sp005843835	chlorobi_mOTU_04	0.4395917711184505	2376216	97.77	0.55	129	2167	0.8722111121211203
AM-lipid-01-D8_bin-0298	GCA_903894445.1	d__Bacteria;p__Bacteroidota;c__Chlorobia;o__Chlorobiales;f__Chlorobiaceae;g__Chlorobium;s__	chlorobi_mOTU_35	0.4744543070611865	1466255	58.18	2.2	482	1495	0.7562347613477874
AM-lipid-01-D8_bin-0570	GCA_903896325.1	d__Bacteria;p__Bacteroidota;c__Chlorobia;o__Chlorobiales;f__Chlorobiaceae;g__Chlorobium;s__	chlorobi_mOTU_03	0.4697646896828912	1343545	50.52	0.55	407	1303	0.7265919637972676
AM-lipid-01-D8_bin-0574	GCA_903903515.1	d__Bacteria;p__Bacteroidota;c__Chlorobia;o__Chlorobiales;f__Chlorobiaceae;g__Chlorobium;s__	chlorobi_mOTU_12	0.4729904310233939	2682105	97.53	4.53	282	2652	0.854057167784259
AM-lipid-01-D8_bin-0612	GCA_903898445.1	d__Bacteria;p__Bacteroidota;c__Chlorobia;o__Chlorobiales;f__Chlorobiaceae;g__Chlorobium;s__	chlorobi_mOTU_08	0.4590411114113146	2868425	95.88	1.53	160	2724	0.8670326050010023
AM-lipid-01-D8_bin-0835	GCA_903898535.1	d__Bacteria;p__Bacteroidota;c__Chlorobia;o__Chlorobiales;f__Chlorobiaceae;g__Chlorobium;s__	chlorobi_mOTU_00	0.4628157511529139	2566974	97.25	0.14	85	2442	0.8838928637376148
D2_bin-243	GCA_903867735.1	d__Bacteria;p__Bacteroidota;c__Chlorobia;o__Chlorobiales;f__Chlorobiaceae;g__Chlorobium;s__	chlorobi_mOTU_19	0.5021626876794516	1321735	65.25	0.32	478	1417	0.7477989158189804
E-4_bin-003	GCA_903940775.1	d__Bacteria;p__Bacteroidota;c__Chlorobia;o__Chlorobiales;f__Chlorobiaceae;g__Chlorobium;s__	chlorobi_mOTU_33	0.4586502468399067	1843300	55.03	0.63	533	1858	0.7608571583572941
E-4_bin-022	GCA_903942395.1	d__Bacteria;p__Bacteroidota;c__Chlorobia;o__Chlorobiales;f__Chlorobiaceae;g__Chlorobium;s__Chlorobium sp005843835	chlorobi_mOTU_04	0.4393746694488301	2560118	99.45	1.1	79	2350	0.8814273404585258
E-4_bin-046	GCA_903942355.1	d__Bacteria;p__Bacteroidota;c__Chlorobia;o__Chlorobiales;f__Chlorobiaceae;g__Chlorobium;s__	chlorobi_mOTU_42	0.4853450226450763	2192088	80.03	1.1	258	2134	0.8445263146370037
E-4_bin-108	GCA_903940785.1	d__Bacteria;p__Bacteroidota;c__Chlorobia;o__Chlorobiales;f__Chlorobiaceae;g__Chlorobium;s__	chlorobi_mOTU_00	0.460490784919225	2507086	96.15	0.27	106	2399	0.8782985505882128
E-4_bin-114	GCA_903939765.1	d__Bacteria;p__Bacteroidota;c__Chlorobia;o__Chlorobiales;f__Chlorobiaceae;g__Chlorobium;s__	chlorobi_mOTU_24	0.4901202466225162	2975884	98.79	0.95	128	2770	0.8708575334253621
E-4_bin-120	GCA_903957585.1	d__Bacteria;p__Bacteroidota;c__Chlorobia;o__Chlorobiales;f__Chlorobiaceae;g__Chlorobium;s__	chlorobi_mOTU_19	0.4846108672714818	2680268	99.16	4.44	258	2568	0.8544197819024067
E-4_bin-151	GCA_903934085.1	d__Bacteria;p__Bacteroidota;c__Chlorobia;o__Chlorobiales;f__Chlorobiaceae;g__Chlorobium;s__Chlorobium sp005843825	chlorobi_mOTU_02	0.4639992323930148	1406970	58.05	2.75	516	1447	0.6991876159406384
LJ-3-65m_bin-0053	GCA_903915935.1	d__Bacteria;p__Bacteroidota;c__Chlorobia;o__Chlorobiales;f__Chlorobiaceae;g__Chlorobium;s__	chlorobi_mOTU_47	0.4831650537458484	1955872	58.2	3.45	508	2100	0.7881236604440373
LJ-3-65m_bin-0084	GCA_903889495.1	d__Bacteria;p__Bacteroidota;c__Chlorobia;o__Chlorobiales;f__Chlorobiaceae;g__Chlorobium;s__	chlorobi_mOTU_25	0.4913909822352584	2494942	84.03	4.51	513	2531	0.7976073191280599
LJ-3-65m_bin-0529	GCA_903895485.1	d__Bacteria;p__Bacteroidota;c__Chlorobia;o__Chlorobiales;f__Chlorobiaceae;g__Chlorobium;s__	chlorobi_mOTU_29	0.4840364295772507	2467775	72.69	1.45	392	2426	0.8207474344298001
LJ-3-65m_bin-0828	GCA_903914905.1	d__Bacteria;p__Bacteroidota;c__Chlorobia;o__Chlorobiales;f__Chlorobiaceae;g__Chlorobium;s__	chlorobi_mOTU_39	0.538397450404104	2081271	100.0	0.0	38	1931	0.8872631195072627
LJ-3-65m_bin-1064	GCA_903903525.1	d__Bacteria;p__Bacteroidota;c__Chlorobia;o__Chlorobiales;f__Chlorobiaceae;g__Chlorobium;s__	chlorobi_mOTU_08	0.460017189028942	2620276	98.08	1.32	208	2514	0.8574127305673143
LJ-3-65m_bin-1078	GCA_903916485.1	d__Bacteria;p__Bacteroidota;c__Chlorobia;o__Chlorobiales;f__Chlorobiaceae;g__Chlorobium;s__	chlorobi_mOTU_03	0.4680195288324201	1942154	84.97	4.95	132	1882	0.8658345321740707
Day2-5_bin-108	GCA_903883905.1	d__Bacteria;p__Bacteroidota;c__Chlorobia;o__Chlorobiales;f__Chlorobiaceae;g__Chlorobium;s__	chlorobi_mOTU_13	0.4785161650661741	3092069	95.33	1.19	279	2787	0.8216333464744804
Day2-5_bin-262	GCA_903853235.1	d__Bacteria;p__Bacteroidota;c__Chlorobia;o__Chlorobiales;f__Chlorobiaceae;g__Chlorobium;s__	chlorobi_mOTU_16	0.4801204768058768	2352320	90.93	1.49	205	2393	0.8669483743708339
Day2-5_bin-396	GCA_903860565.1	d__Bacteria;p__Bacteroidota;c__Chlorobia;o__Chlorobiales;f__Chlorobiaceae;g__Chlorobium;s__	chlorobi_mOTU_17	0.4772997253492967	2055702	85.99	4.95	507	2182	0.7800970179529912
Day2-5_bin-653	GCA_903865955.1	d__Bacteria;p__Bacteroidota;c__Chlorobia;o__Chlorobiales;f__Chlorobiaceae;g__Chlorobium;s__	chlorobi_mOTU_22	0.477544697129473	2332812	96.98	0.55	157	2295	0.8735101671287699
E-1_bin-227	GCA_903939165.1	d__Bacteria;p__Bacteroidota;c__Chlorobia;o__Chlorobiales;f__Chlorobiaceae;g__Chlorobium;s__	chlorobi_mOTU_33	0.4536633588295844	2426762	95.33	2.07	171	2367	0.8624739467652782
LJ-13-9m_bin-027	GCA_903827405.1	d__Bacteria;p__Bacteroidota;c__Chlorobia;o__Chlorobiales;f__Chlorobiaceae;g__Chlorobium;s__	chlorobi_mOTU_03	0.4677916862732587	2006128	84.73	1.92	141	1973	0.8531030921257268
LJ-13-9m_bin-554	GCA_903869645.1	d__Bacteria;p__Bacteroidota;c__Chlorobia;o__Chlorobiales;f__Chlorobiaceae;g__Chlorobium;s__	chlorobi_mOTU_08	0.4605356885095441	2764181	93.53	3.26	335	2671	0.8428297568068083
LJ-13-9m_bin-607	GCA_903844335.1	d__Bacteria;p__Bacteroidota;c__Chlorobia;o__Chlorobiales;f__Chlorobiaceae;g__Chlorobium;s__Chlorobium sp005843825	chlorobi_mOTU_02	0.4601039345202461	2186569	83.85	2.47	137	2113	0.8695568262423916
MJ120924A_bin-099	GCA_903839135.1	d__Bacteria;p__Bacteroidota;c__Chlorobia;o__Chlorobiales;f__Chlorobiaceae;g__Chlorobium;s__Chlorobium sp005843835	chlorobi_mOTU_04	0.43972292888254855	2396641	97.77	0.55	103	2185	0.8768009059345976
MJ120924A_bin-543	GCA_903882395.1	d__Bacteria;p__Bacteroidota;c__Chlorobia;o__Chlorobiales;f__Chlorobiaceae;g__Chlorobium;s__Chlorobium sp005843825	chlorobi_mOTU_02	0.4630444324366193	2168956	87.04	4.41	368	2162	0.8096111677691941
MJ120924A_bin-720	GCA_903885255.1	d__Bacteria;p__Bacteroidota;c__Chlorobia;o__Chlorobiales;f__Chlorobiaceae;g__Chlorobium;s__	chlorobi_mOTU_03	0.4654184952363959	2118459	98.46	2.38	218	2003	0.8434815117970185
A3_bin-273	GCA_903846755.1	d__Bacteria;p__Bacteroidota;c__Chlorobia;o__Chlorobiales;f__Chlorobiaceae;g__Chlorobium;s__Chlorobium sp005843835	chlorobi_mOTU_04	0.4393222956358099	2559169	99.45	1.1	45	2351	0.8844081809368588
A3_bin-283	GCA_903897435.1	d__Bacteria;p__Bacteroidota;c__Chlorobia;o__Chlorobiales;f__Chlorobiaceae;g__Chlorobium;s__	chlorobi_mOTU_33	0.4542149507783879	3078221	99.45	3.47	242	3026	0.8536229205115552
A3_bin-291	GCA_903894515.1	d__Bacteria;p__Bacteroidota;c__Chlorobia;o__Chlorobiales;f__Chlorobiaceae;g__Chlorobium;s__	chlorobi_mOTU_00	0.4611776314901161	2740263	98.63	3.33	247	2595	0.8569192081198046
A3_bin-515	GCA_903894535.1	d__Bacteria;p__Bacteroidota;c__Chlorobia;o__Chlorobiales;f__Chlorobiaceae;g__Chlorobium;s__	chlorobi_mOTU_19	0.4857464924673058	2511452	99.45	1.65	53	2331	0.8941174268908981
D3_bin-122	GCA_903898485.1	d__Bacteria;p__Bacteroidota;c__Chlorobia;o__Chlorobiales;f__Chlorobiaceae;g__Chlorobium;s__Chlorobium sp005843835	chlorobi_mOTU_04	0.4404013102603149	2555828	99.45	1.1	51	2338	0.8834808132628643
D3_bin-157	GCA_903836805.1	d__Bacteria;p__Bacteroidota;c__Chlorobia;o__Chlorobiales;f__Chlorobiaceae;g__Chlorobium;s__	chlorobi_mOTU_19	0.491572728002593	1681505	81.04	0.0	10	1513	0.8997618205119818
A-3_bin-031	GCA_903933595.1	d__Bacteria;p__Bacteroidota;c__Chlorobia;o__Chlorobiales;f__Chlorobiaceae;g__Chlorobium;s__	chlorobi_mOTU_19	0.4849529813599868	2562069	99.45	0.27	40	2367	0.8928014819273017
A-3_bin-154	GCA_903936935.1	d__Bacteria;p__Bacteroidota;c__Chlorobia;o__Chlorobiales;f__Chlorobiaceae;g__Chlorobium;s__Chlorobium sp005843835	chlorobi_mOTU_04	0.4380693831736668	2566703	99.18	0.57	61	2357	0.8819162170301745
A-3_bin-236	GCA_903939685.1	d__Bacteria;p__Bacteroidota;c__Chlorobia;o__Chlorobiales;f__Chlorobiaceae;g__Chlorobium;s__	chlorobi_mOTU_33	0.4594321363595309	1550020	54.0	3.68	578	1617	0.6942239454974775
E1_bin-210	GCA_903874805.1	d__Bacteria;p__Bacteroidota;c__Chlorobia;o__Chlorobiales;f__Chlorobiaceae;g__Chlorobium;s__	chlorobi_mOTU_33	0.4559282938702976	2556992	97.53	3.88	237	2496	0.8504082140264811
E1_bin-217	GCA_903908475.1	d__Bacteria;p__Bacteroidota;c__Chlorobia;o__Chlorobiales;f__Chlorobiaceae;g__Chlorobium;s__	chlorobi_mOTU_09	0.4890762434627717	2833961	97.0	1.37	149	2692	0.8662878564666204
Ki2-D1_bin-0647	GCA_903916055.1	d__Bacteria;p__Bacteroidota;c__Chlorobia;o__Chlorobiales;f__Chlorobiaceae;g__Chlorobium;s__	chlorobi_mOTU_03	0.4708708002564521	1539469	74.4	0.69	519	1562	0.7340316693613187
MJ120730A_bin-184	GCA_903888235.1	d__Bacteria;p__Bacteroidota;c__Chlorobia;o__Chlorobiales;f__Chlorobiaceae;g__Chlorobium;s__Chlorobium sp005843825	chlorobi_mOTU_02	0.4646121625705431	2134335	85.6	4.69	373	2052	0.7930859026347785
MJ120730A_bin-217	GCA_903917475.1	d__Bacteria;p__Bacteroidota;c__Chlorobia;o__Chlorobiales;f__Chlorobiaceae;g__Chlorobium;s__Chlorobium sp005843835	chlorobi_mOTU_04	0.4395737071634152	2427627	95.38	1.14	150	2207	0.8664782522191424
MJ120730A_bin-300	GCA_903869655.1	d__Bacteria;p__Bacteroidota;c__Chlorobia;o__Chlorobiales;f__Chlorobiaceae;g__Chlorobium;s__	chlorobi_mOTU_03	0.466504770541259	2119466	97.01	1.94	226	2028	0.84148837490198
MJ-2014-D2_bin-0193	GCA_903918925.1	d__Bacteria;p__Bacteroidota;c__Chlorobia;o__Chlorobiales;f__Chlorobiaceae;g__Chlorobium;s__Chlorobium sp005843825	chlorobi_mOTU_02	0.4654496346861773	1958590	86.37	2.77	272	1893	0.8221077407726988
MJ-2014-D2_bin-0549	GCA_903827455.1	d__Bacteria;p__Bacteroidota;c__Chlorobia;o__Chlorobiales;f__Chlorobiaceae;g__Chlorobium;s__	chlorobi_mOTU_03	0.4650621104988131	2384460	97.51	2.31	248	2289	0.8426801036712714
MJ-2014-D2_bin-0697	GCA_903880865.1	d__Bacteria;p__Bacteroidota;c__Chlorobia;o__Chlorobiales;f__Chlorobiaceae;g__Chlorobium;s__Chlorobium sp005843835	chlorobi_mOTU_04	0.4399845320637081	2402389	98.49	1.76	90	2190	0.8790762028963669
MJ120531B_bin-005	GCA_903897495.1	d__Bacteria;p__Bacteroidota;c__Chlorobia;o__Chlorobiales;f__Chlorobiaceae;g__Chlorobium;s__Chlorobium sp005843835	chlorobi_mOTU_04	0.4407729787931761	2323686	93.51	0.73	156	2102	0.8563588195651219
MJ120531B_bin-367	GCA_903898505.1	d__Bacteria;p__Bacteroidota;c__Chlorobia;o__Chlorobiales;f__Chlorobiaceae;g__Chlorobium;s__	chlorobi_mOTU_03	0.4659036415980777	2343916	99.07	2.75	200	2242	0.8560468890523381
LJ-3-4m_bin-0088	GCA_903841805.1	d__Bacteria;p__Bacteroidota;c__Chlorobia;o__Chlorobiales;f__Chlorobiaceae;g__Chlorobium;s__	chlorobi_mOTU_03	0.4679037697334129	1968362	87.42	2.2	137	1905	0.8625715188567956
LJ-3-4m_bin-0559	GCA_903920305.1	d__Bacteria;p__Bacteroidota;c__Chlorobia;o__Chlorobiales;f__Chlorobiaceae;g__Chlorobium;s__	chlorobi_mOTU_08	0.4602070317593921	2699296	98.9	1.68	175	2586	0.8619069564805045
LJ-3-4m_bin-0616	GCA_903824045.1	d__Bacteria;p__Bacteroidota;c__Chlorobia;o__Chlorobiales;f__Chlorobiaceae;g__Chlorobium;s__	chlorobi_mOTU_39	0.5384462676762106	2085430	100.0	0.0	37	1930	0.8877435349064702
LJ-3-4m_bin-0788	GCA_903920375.1	d__Bacteria;p__Bacteroidota;c__Chlorobia;o__Chlorobiales;f__Chlorobiaceae;g__Chlorobium;s__Chlorobium sp005843825	chlorobi_mOTU_02	0.4603454102942896	2352275	91.78	1.78	131	2266	0.8694863483223688
LJ-3-4m_bin-0932	GCA_903909885.1	d__Bacteria;p__Bacteroidota;c__Chlorobia;o__Chlorobiales;f__Chlorobiaceae;g__Chlorobium;s__	chlorobi_mOTU_25	0.4904324354236279	2692587	88.4	3.7	526	2742	0.8113297731883873
LJ-3-4m_bin-1031	GCA_903901615.1	d__Bacteria;p__Bacteroidota;c__Chlorobia;o__Chlorobiales;f__Chlorobiaceae;g__Chlorobium;s__	chlorobi_mOTU_29	0.4871847653732893	2273505	63.49	0.68	441	2312	0.8106685492224561
MJ-2014-D7_bin-183	GCA_903836935.1	d__Bacteria;p__Bacteroidota;c__Chlorobia;o__Chlorobiales;f__Chlorobiaceae;g__Chlorobium;s__	chlorobi_mOTU_33	0.4533067386168713	3276340	90.68	3.91	525	3180	0.8111154519982664
MJ-2014-D7_bin-198	GCA_903846805.1	d__Bacteria;p__Bacteroidota;c__Chlorobia;o__Chlorobiales;f__Chlorobiaceae;g__Chlorobium;s__	chlorobi_mOTU_03	0.4649830701712214	2475217	99.18	1.65	112	2337	0.8678111858475439
MJ-2014-D7_bin-221	GCA_903885305.1	d__Bacteria;p__Bacteroidota;c__Chlorobia;o__Chlorobiales;f__Chlorobiaceae;g__Chlorobium;s__Chlorobium sp005843825	chlorobi_mOTU_02	0.4637551338319959	2036247	80.64	4.95	400	1980	0.7875238121897785
MJ-2014-D7_bin-371	GCA_903864135.1	d__Bacteria;p__Bacteroidota;c__Chlorobia;o__Chlorobiales;f__Chlorobiaceae;g__Chlorobium;s__Chlorobium sp005843835	chlorobi_mOTU_04	0.4407870926996154	2384573	99.04	1.21	141	2203	0.8617102516886671
AM-lipid-02-D5_bin-0048	GCA_903844325.1	d__Bacteria;p__Bacteroidota;c__Chlorobia;o__Chlorobiales;f__Chlorobiaceae;g__Chlorobium;s__Chlorobium sp005843825	chlorobi_mOTU_02	0.4630633456779593	2473681	94.56	3.59	255	2377	0.8327613786903
AM-lipid-02-D5_bin-0378	GCA_903864125.1	d__Bacteria;p__Bacteroidota;c__Chlorobia;o__Chlorobiales;f__Chlorobiaceae;g__Chlorobium;s__	chlorobi_mOTU_08	0.4601007317460328	2935718	98.9	1.23	173	2782	0.8660010941105378
MJ120620B_bin-186	GCA_903846845.1	d__Bacteria;p__Bacteroidota;c__Chlorobia;o__Chlorobiales;f__Chlorobiaceae;g__Chlorobium;s__Chlorobium sp005843835	chlorobi_mOTU_04	0.4405020081792207	2320759	92.83	1.52	213	2106	0.8544127158399472
MJ120620B_bin-202	GCA_903846855.1	d__Bacteria;p__Bacteroidota;c__Chlorobia;o__Chlorobiales;f__Chlorobiaceae;g__Chlorobium;s__Chlorobium sp005843825	chlorobi_mOTU_02	0.4649482925642238	1939663	84.12	4.95	363	1869	0.7933749316247204
MJ120620B_bin-267	GCA_903844355.1	d__Bacteria;p__Bacteroidota;c__Chlorobia;o__Chlorobiales;f__Chlorobiaceae;g__Chlorobium;s__	chlorobi_mOTU_03	0.4648948435407486	2383496	98.74	2.2	204	2292	0.8545199991944605
MJ130702A_bin-150	GCA_903873175.1	d__Bacteria;p__Bacteroidota;c__Chlorobia;o__Chlorobiales;f__Chlorobiaceae;g__Chlorobium;s__	chlorobi_mOTU_03	0.4650737687178845	2411998	98.68	2.75	188	2315	0.8562892672381984
MJ130702A_bin-470	GCA_903883825.1	d__Bacteria;p__Bacteroidota;c__Chlorobia;o__Chlorobiales;f__Chlorobiaceae;g__Chlorobium;s__Chlorobium sp005843835	chlorobi_mOTU_04	0.4394096033509585	2583619	99.45	1.1	119	2419	0.8730625529538217
MJ1_bin-1200	GCA_903911695.1	d__Bacteria;p__Bacteroidota;c__Chlorobia;o__Chlorobiales;f__Chlorobiaceae;g__Chlorobium;s__	chlorobi_mOTU_03	0.4667932547080286	1127542	62.4	0.73	107	1038	0.8652875014855322
Ki1-1-6m_bin-0863	GCA_903883925.1	d__Bacteria;p__Bacteroidota;c__Chlorobia;o__Chlorobiales;f__Chlorobiaceae;g__Chlorobium;s__	chlorobi_mOTU_03	0.4714639715078068	1334541	55.52	0.0	460	1332	0.7239410404026553
AM-2014-D4_bin-064	GCA_903904495.1	d__Bacteria;p__Bacteroidota;c__Chlorobia;o__Chlorobiales;f__Chlorobiaceae;g__Chlorobium;s__	chlorobi_mOTU_51	0.4608025008591723	2208521	76.76	2.86	471	2208	0.787378068852413
AM-2014-D4_bin-427	GCA_903893455.1	d__Bacteria;p__Bacteroidota;c__Chlorobia;o__Chlorobiales;f__Chlorobiaceae;g__Chlorobium;s__	chlorobi_mOTU_08	0.4587601383406261	3055357	99.45	2.9	175	2892	0.8645254875289532
MJ3_bin-046	GCA_903824255.1	d__Bacteria;p__Bacteroidota;c__Chlorobia;o__Chlorobiales;f__Chlorobiaceae;g__Chlorobium;s__Chlorobium sp005843825	chlorobi_mOTU_02	0.4636237326919664	2079309	82.97	3.62	402	2076	0.794140264866838
MJ3_bin-070	GCA_903890895.1	d__Bacteria;p__Bacteroidota;c__Chlorobia;o__Chlorobiales;f__Chlorobiaceae;g__Chlorobium;s__Chlorobium sp005843835	chlorobi_mOTU_04	0.4389212549406871	2438426	98.65	0.55	89	2239	0.878679115134107
MJ3_bin-255	GCA_903824225.1	d__Bacteria;p__Bacteroidota;c__Chlorobia;o__Chlorobiales;f__Chlorobiaceae;g__Chlorobium;s__	chlorobi_mOTU_03	0.4663214360118939	1372802	71.52	0.0	60	1280	0.8729489030464699
MJ110927B_bin-000	GCA_903909285.1	d__Bacteria;p__Bacteroidota;c__Chlorobia;o__Chlorobiales;f__Chlorobiaceae;g__Chlorobium;s__	chlorobi_mOTU_03	0.4666243945496902	1789990	88.19	2.71	277	1707	0.8237526466628305
MJ110927B_bin-231	GCA_903923695.1	d__Bacteria;p__Bacteroidota;c__Chlorobia;o__Chlorobiales;f__Chlorobiaceae;g__Chlorobium;s__Chlorobium sp005843835	chlorobi_mOTU_04	0.4398487122629953	2428485	98.81	0.84	115	2208	0.8757904619546755
MJ110927B_bin-745	GCA_903830895.1	d__Bacteria;p__Bacteroidota;c__Chlorobia;o__Chlorobiales;f__Chlorobiaceae;g__Chlorobium;s__Chlorobium sp005843825	chlorobi_mOTU_02	0.4651966379416683	1921323	80.48	4.03	417	1877	0.7701614980927205
A-4_bin-175	GCA_903944615.1	d__Bacteria;p__Bacteroidota;c__Chlorobia;o__Chlorobiales;f__Chlorobiaceae;g__Chlorobium;s__	chlorobi_mOTU_00	0.4615657838367828	2021454	69.21	0.86	608	2036	0.7373088875631105
A-4_bin-195	GCA_903940125.1	d__Bacteria;p__Bacteroidota;c__Chlorobia;o__Chlorobiales;f__Chlorobiaceae;g__Chlorobium;s__	chlorobi_mOTU_33	0.4521453761426901	2981342	98.21	1.92	129	2904	0.8691002239930877
A-4_bin-215	GCA_903940415.1	d__Bacteria;p__Bacteroidota;c__Chlorobia;o__Chlorobiales;f__Chlorobiaceae;g__Chlorobium;s__	chlorobi_mOTU_19	0.4856909929268055	2548919	99.45	0.38	36	2357	0.8931127273954175
MJ130605B_bin-006	GCA_903837015.1	d__Bacteria;p__Bacteroidota;c__Chlorobia;o__Chlorobiales;f__Chlorobiaceae;g__Chlorobium;s__Chlorobium sp005843835	chlorobi_mOTU_04	0.4405094836787577	2288827	97.92	1.15	92	2110	0.8778343666865167
MJ130605B_bin-061	GCA_903886925.1	d__Bacteria;p__Bacteroidota;c__Chlorobia;o__Chlorobiales;f__Chlorobiaceae;g__Chlorobium;s__	chlorobi_mOTU_33	0.4541789341850264	2619723	83.22	4.69	533	2537	0.7927399194494991
MJ130605B_bin-271	GCA_903883915.1	d__Bacteria;p__Bacteroidota;c__Chlorobia;o__Chlorobiales;f__Chlorobiaceae;g__Chlorobium;s__Chlorobium sp005843825	chlorobi_mOTU_02	0.4641812898073008	2019573	80.84	2.32	317	1980	0.8044165771675498
MJ130605B_bin-479	GCA_903834245.1	d__Bacteria;p__Bacteroidota;c__Chlorobia;o__Chlorobiales;f__Chlorobiaceae;g__Chlorobium;s__	chlorobi_mOTU_03	0.4641139248476557	2461693	99.18	2.47	140	2332	0.8612584916153233
MJ130820A_bin-250	GCA_903857555.1	d__Bacteria;p__Bacteroidota;c__Chlorobia;o__Chlorobiales;f__Chlorobiaceae;g__Chlorobium;s__Chlorobium sp005843825	chlorobi_mOTU_02	0.4646013025875726	2073565	75.37	2.57	384	2029	0.8036622917535742
MJ130820A_bin-253	GCA_903857575.1	d__Bacteria;p__Bacteroidota;c__Chlorobia;o__Chlorobiales;f__Chlorobiaceae;g__Chlorobium;s__Chlorobium sp005843835	chlorobi_mOTU_04	0.4400561807783181	2520435	97.57	1.7	183	2293	0.8614905760315184
MJ130820A_bin-312	GCA_903914365.1	d__Bacteria;p__Bacteroidota;c__Chlorobia;o__Chlorobiales;f__Chlorobiaceae;g__Chlorobium;s__	chlorobi_mOTU_33	0.4570677117963557	1795758	62.55	3.45	488	1770	0.7700881744644879
MJ130820A_bin-320	GCA_903873245.1	d__Bacteria;p__Bacteroidota;c__Chlorobia;o__Chlorobiales;f__Chlorobiaceae;g__Chlorobium;s__	chlorobi_mOTU_03	0.4653046583663593	2470029	99.18	1.65	159	2370	0.8575830486200771
MJ120813B_bin-076	GCA_903897515.1	d__Bacteria;p__Bacteroidota;c__Chlorobia;o__Chlorobiales;f__Chlorobiaceae;g__Chlorobium;s__Chlorobium sp005843835	chlorobi_mOTU_04	0.4409771689575207	2357054	91.72	0.73	309	2154	0.8355400427822188
MJ120813B_bin-263	GCA_903830875.1	d__Bacteria;p__Bacteroidota;c__Chlorobia;o__Chlorobiales;f__Chlorobiaceae;g__Chlorobium;s__	chlorobi_mOTU_03	0.4666871829110116	2300616	97.2	2.58	182	2179	0.8572799632793999
MJ120813B_bin-282	GCA_903830835.1	d__Bacteria;p__Bacteroidota;c__Chlorobia;o__Chlorobiales;f__Chlorobiaceae;g__Chlorobium;s__Chlorobium sp005843825	chlorobi_mOTU_02	0.4647227261775566	1942412	82.77	3.75	343	1893	0.8001443566040572
AM-2014-D8_bin-0534	GCA_903821295.1	d__Bacteria;p__Bacteroidota;c__Chlorobia;o__Chlorobiales;f__Chlorobiaceae;g__Chlorobium;s__	chlorobi_mOTU_03	0.4676631020227041	1865918	75.38	1.92	227	1759	0.8467156648898826
AM-2014-D8_bin-0543	GCA_903850375.1	d__Bacteria;p__Bacteroidota;c__Chlorobia;o__Chlorobiales;f__Chlorobiaceae;g__Chlorobium;s__	chlorobi_mOTU_08	0.4602155851331478	2776351	98.19	1.29	164	2616	0.8680681945474473
MJ110802A_bin-121	GCA_903882575.1	d__Bacteria;p__Bacteroidota;c__Chlorobia;o__Chlorobiales;f__Chlorobiaceae;g__Chlorobium;s__	chlorobi_mOTU_03	0.4673324254290188	1766706	86.45	1.92	247	1674	0.836893065399676
MJ110802A_bin-272	GCA_903890865.1	d__Bacteria;p__Bacteroidota;c__Chlorobia;o__Chlorobiales;f__Chlorobiaceae;g__Chlorobium;s__Chlorobium sp005843835	chlorobi_mOTU_04	0.4415625487928062	2510616	97.8	2.22	121	2281	0.8743033582196561
MJ110802A_bin-443	GCA_903876645.1	d__Bacteria;p__Bacteroidota;c__Chlorobia;o__Chlorobiales;f__Chlorobiaceae;g__Chlorobium;s__Chlorobium sp005843825	chlorobi_mOTU_02	0.4627917760476265	2139312	81.77	3.57	340	2041	0.8002339069757006
KT5_bin-311	GCA_903873305.1	d__Bacteria;p__Bacteroidota;c__Chlorobia;o__Chlorobiales;f__Chlorobiaceae;g__Chlorobium;s__	chlorobi_mOTU_13	0.4740765390790577	2965962	97.25	1.1	159	2900	0.8620993795604933
KT5_bin-399	GCA_903824295.1	d__Bacteria;p__Bacteroidota;c__Chlorobia;o__Chlorobiales;f__Chlorobiaceae;g__Chlorobium;s__	chlorobi_mOTU_14	0.4875112506511688	2848724	95.88	0.55	131	2674	0.8771411340656378
KT5_bin-537	GCA_903871615.1	d__Bacteria;p__Bacteroidota;c__Chlorobia;o__Chlorobiales;f__Chlorobiaceae;g__Chlorobium;s__	chlorobi_mOTU_22	0.4772974327199784	2378938	96.7	0.0	126	2336	0.8750278485609966
F-4_bin-063	GCA_903932645.1	d__Bacteria;p__Bacteroidota;c__Chlorobia;o__Chlorobiales;f__Chlorobiaceae;g__Chlorobium;s__	chlorobi_mOTU_19	0.4861803880289486	2500432	99.45	0.27	37	2337	0.8911400110060982
A2_bin-0635	GCA_903886955.1	d__Bacteria;p__Bacteroidota;c__Chlorobia;o__Chlorobiales;f__Chlorobiaceae;g__Chlorobium;s__	chlorobi_mOTU_19	0.5032386076808458	1311366	58.4	1.37	492	1386	0.7471300918279108
MJ-time_bin-1023	GCA_903866165.1	d__Bacteria;p__Bacteroidota;c__Chlorobia;o__Chlorobiales;f__Chlorobiaceae;g__Chlorobium;s__Chlorobium sp005843825	chlorobi_mOTU_02	0.4644962282811995	1531795	66.03	2.57	400	1474	0.7529284271067603
MJ-time_bin-2529	GCA_903917075.1	d__Bacteria;p__Bacteroidota;c__Chlorobia;o__Chlorobiales;f__Chlorobiaceae;g__Chlorobium;s__Chlorobium sp005843835	chlorobi_mOTU_04	0.437722805762008	2241302	98.9	0.55	128	2073	0.8659622844221796
MJ-time_bin-2781	GCA_903901635.1	d__Bacteria;p__Bacteroidota;c__Chlorobia;o__Chlorobiales;f__Chlorobiaceae;g__Chlorobium;s__	chlorobi_mOTU_33	0.4527191587284861	2040245	76.13	3.32	569	2020	0.7350117265328429
MJ-time_bin-8753	GCA_903839405.1	d__Bacteria;p__Bacteroidota;c__Chlorobia;o__Chlorobiales;f__Chlorobiaceae;g__Chlorobium;s__	chlorobi_mOTU_66	0.5121659520078038	2566959	97.66	0.0	46	2331	0.8763669384668785
Kiruna_bin-02769	GCA_903927275.1	d__Bacteria;p__Bacteroidota;c__Chlorobia;o__Chlorobiales;f__Chlorobiaceae;g__Chlorobium;s__	chlorobi_mOTU_20	0.4685104466510197	1911761	70.88	0.46	470	1881	0.7821563469492264
Kiruna_bin-03107	GCA_903827845.1	d__Bacteria;p__Bacteroidota;c__Chlorobia;o__Chlorobiales;f__Chlorobiaceae;g__Chlorobium;s__Chlorobium sp005843835	chlorobi_mOTU_04	0.4384795008809528	2246999	95.56	1.74	100	2067	0.8752994549619292
Kiruna_bin-04811	GCA_903884145.1	d__Bacteria;p__Bacteroidota;c__Chlorobia;o__Chlorobiales;f__Chlorobiaceae;g__Chlorobium;s__	chlorobi_mOTU_41	0.4789216276472518	1926904	82.33	1.19	293	2006	0.8277890336000133
Kiruna_bin-07426	GCA_903878235.1	d__Bacteria;p__Bacteroidota;c__Chlorobia;o__Chlorobiales;f__Chlorobiaceae;g__Chlorobium;s__	chlorobi_mOTU_29	0.4838763573821894	1873367	57.07	0.0	374	1930	0.805291755432865
Kiruna_bin-08021	GCA_903837165.1	d__Bacteria;p__Bacteroidota;c__Chlorobia;o__Chlorobiales;f__Chlorobiaceae;g__Chlorobium;s__	chlorobi_mOTU_12	0.4691529763244862	1217038	64.47	1.1	230	1184	0.8022567906671771
Kiruna_bin-09019	GCA_903904565.1	d__Bacteria;p__Bacteroidota;c__Chlorobia;o__Chlorobiales;f__Chlorobiaceae;g__Chlorobium;s__	chlorobi_mOTU_11	0.4883134432634754	2739558	85.48	3.54	413	2674	0.8394938161557448
Kiruna_bin-10564	GCA_903902775.1	d__Bacteria;p__Bacteroidota;c__Chlorobia;o__Chlorobiales;f__Chlorobiaceae;g__Chlorobium;s__	chlorobi_mOTU_03	0.4666391692153754	2470532	96.32	3.3	74	2292	0.8739413211405479
Kiruna_bin-12435	GCA_903927875.1	d__Bacteria;p__Bacteroidota;c__Chlorobia;o__Chlorobiales;f__Chlorobiaceae;g__Chlorobium;s__	chlorobi_mOTU_05	0.4809853026372358	2784241	88.68	2.45	163	2692	0.8684679235741446
Umea1_bin-1492	GCA_903866255.1	d__Bacteria;p__Bacteroidota;c__Chlorobia;o__Chlorobiales;f__Chlorobiaceae;g__Chlorobium;s__	chlorobi_mOTU_36	0.4780483995652682	2804488	96.98	0.55	117	2803	0.861719857599676
A14_bin-0213	GCA_903922755.1	d__Bacteria;p__Bacteroidota;c__Chlorobia;o__Chlorobiales;f__Chlorobiaceae;g__Chlorobium;s__	chlorobi_mOTU_09	0.4836332409272467	2628254	87.53	4.54	160	2585	0.8577287431123476
A14_bin-2305	GCA_903842325.1	d__Bacteria;p__Bacteroidota;c__Chlorobia;o__Chlorobiales;f__Chlorobiaceae;g__Chlorobium;s__	chlorobi_mOTU_00	0.4618291061169001	2429613	94.71	0.71	62	2273	0.8858583650976514
A14_bin-2382	GCA_903908555.1	d__Bacteria;p__Bacteroidota;c__Chlorobia;o__Chlorobiales;f__Chlorobiaceae;g__Chlorobium;s__	chlorobi_mOTU_34	0.4577235604421278	2807876	75.65	2.91	286	2678	0.8306702290272078
F14_bin-0171	GCA_903821405.1	d__Bacteria;p__Bacteroidota;c__Chlorobia;o__Chlorobiales;f__Chlorobiaceae;g__Chlorobium;s__	chlorobi_mOTU_19	0.4851291335264559	2548641	99.45	0.27	34	2374	0.8933855337020788
F14_bin-0734	GCA_903911095.1	d__Bacteria;p__Bacteroidota;c__Chlorobia;o__Chlorobiales;f__Chlorobiaceae;g__Chlorobium;s__	chlorobi_mOTU_09	0.4847036215866626	2960995	97.53	4.96	196	2918	0.8595536297764772
Kiruna2_bin-0821	GCA_903868105.1	d__Bacteria;p__Bacteroidota;c__Chlorobia;o__Chlorobiales;f__Chlorobiaceae;g__Chlorobium;s__Chlorobium sp005843835	chlorobi_mOTU_04	0.43856310620298616	2422559	97.8	0.55	117	2242	0.8674215984006994
Kiruna2_bin-1103	GCA_903821535.1	d__Bacteria;p__Bacteroidota;c__Chlorobia;o__Chlorobiales;f__Chlorobiaceae;g__Chlorobium;s__	chlorobi_mOTU_12	0.4739601385042471	1806154	82.24	3.19	227	1738	0.8440974579133341
Kiruna2_bin-1815	GCA_903844695.1	d__Bacteria;p__Bacteroidota;c__Chlorobia;o__Chlorobiales;f__Chlorobiaceae;g__Chlorobium;s__	chlorobi_mOTU_03	0.4723228500168472	2243692	76.44	4.85	584	2277	0.7741998456116079
Kiruna2_bin-2272	GCA_903882665.1	d__Bacteria;p__Bacteroidota;c__Chlorobia;o__Chlorobiales;f__Chlorobiaceae;g__Chlorobium;s__	chlorobi_mOTU_09	0.4878973072034019	2806896	98.35	0.82	57	2688	0.878458624758452
Loclat_bin-18653	GCA_903926375.1	d__Bacteria;p__Bacteroidota;c__Chlorobia;o__Chlorobiales;f__Chlorobiaceae;g__Chlorobium;s__	chlorobi_mOTU_10	0.4722339051585987	2957780	95.6	0.27	107	2902	0.8719289467100325
Ja1_bin-2400	GCA_903876775.1	d__Bacteria;p__Bacteroidota;c__Chlorobia;o__Chlorobiales;f__Chlorobiaceae;g__Chlorobium;s__	chlorobi_mOTU_14	0.4890855782345301	2395317	73.14	2.33	116	2225	0.8741757354037065
Ja1_bin-3114	GCA_903844805.1	d__Bacteria;p__Bacteroidota;c__Chlorobia;o__Chlorobiales;f__Chlorobiaceae;g__Chlorobium;s__	chlorobi_mOTU_15	0.4767916119707295	2291456	96.08	1.97	346	2225	0.8191603940900458
Ja1_bin-3191	GCA_903870025.1	d__Bacteria;p__Bacteroidota;c__Chlorobia;o__Chlorobiales;f__Chlorobiaceae;g__Chlorobium;s__	chlorobi_mOTU_22	0.477500883239497	2128528	93.41	0.0	103	2061	0.8814359031217818
Ja1_bin-3764	GCA_903858025.1	d__Bacteria;p__Bacteroidota;c__Chlorobia;o__Chlorobiales;f__Chlorobiaceae;g__Chlorobium;s__	chlorobi_mOTU_18	0.4778937401966805	2353157	92.93	4.6	264	2319	0.8288129521319657
Ja1_bin-4005	GCA_903904625.1	d__Bacteria;p__Bacteroidota;c__Chlorobia;o__Chlorobiales;f__Chlorobiaceae;g__Chlorobium;s__	chlorobi_mOTU_13	0.4770850544003656	2844650	96.15	2.2	210	2749	0.8557348004148138
LaPlata-b_bin-1930	GCA_903928225.1	d__Bacteria;p__Bacteroidota;c__Chlorobia;o__Chlorobiales;f__Chlorobiaceae;g__Chlorobium;s__	chlorobi_mOTU_26	0.5300926901858645	2561652	96.43	1.65	154	2399	0.8463444683352774
KTt_bin-0955	GCA_903930755.1	d__Bacteria;p__Bacteroidota;c__Chlorobia;o__Chlorobiales;f__Chlorobiaceae;g__Chlorobium;s__	chlorobi_mOTU_18	0.4747474621122806	1598869	78.11	2.58	299	1629	0.8134981665164563
KTt_bin-1074	GCA_903887155.1	d__Bacteria;p__Bacteroidota;c__Chlorobia;o__Chlorobiales;f__Chlorobiaceae;g__Chlorobium;s__	chlorobi_mOTU_22	0.4729817040352434	2558433	96.96	0.73	210	2510	0.8588538374856797
KTt_bin-2008	GCA_903893635.1	d__Bacteria;p__Bacteroidota;c__Chlorobia;o__Chlorobiales;f__Chlorobiaceae;g__Chlorobium;s__	chlorobi_mOTU_16	0.4818105160807585	2316091	90.84	1.92	247	2367	0.8484847961500649
KTt_bin-2195	GCA_903913925.1	d__Bacteria;p__Bacteroidota;c__Chlorobia;o__Chlorobiales;f__Chlorobiaceae;g__Chlorobium;s__	chlorobi_mOTU_13	0.4747764073652356	2509139	94.51	1.1	201	2415	0.8602815547484616
Ja_bin-0756	GCA_903894825.1	d__Bacteria;p__Bacteroidota;c__Chlorobia;o__Chlorobiales;f__Chlorobiaceae;g__Chlorobium;s__	chlorobi_mOTU_03	0.4686959332396606	1649003	71.47	4.49	295	1626	0.82283719314034
Ja_bin-2197	GCA_903919475.1	d__Bacteria;p__Bacteroidota;c__Chlorobia;o__Chlorobiales;f__Chlorobiaceae;g__Chlorobium;s__	chlorobi_mOTU_15	0.4799365077951597	2245945	95.72	4.01	358	2193	0.8099543844573219
Ja_bin-4836	GCA_903821895.1	d__Bacteria;p__Bacteroidota;c__Chlorobia;o__Chlorobiales;f__Chlorobiaceae;g__Chlorobium;s__	chlorobi_mOTU_13	0.4745773082602602	3056187	95.6	0.92	252	3023	0.8506855110632955
Ja_bin-5144	GCA_903837475.1	d__Bacteria;p__Bacteroidota;c__Chlorobia;o__Chlorobiales;f__Chlorobiaceae;g__Chlorobium;s__	chlorobi_mOTU_18	0.4785951447502364	2312466	96.15	1.83	240	2297	0.8333104140774394
Ja_bin-6012	GCA_903892485.1	d__Bacteria;p__Bacteroidota;c__Chlorobia;o__Chlorobiales;f__Chlorobiaceae;g__Chlorobium;s__	chlorobi_mOTU_22	0.4774912595153503	2258456	96.15	0.27	124	2198	0.8740139280995513
E14_bin-0086	GCA_903887205.1	d__Bacteria;p__Bacteroidota;c__Chlorobia;o__Chlorobiales;f__Chlorobiaceae;g__Chlorobium;s__	chlorobi_mOTU_24	0.4886013453348521	2905299	95.25	1.92	123	2711	0.8722823365168266
E14_bin-0239	GCA_903892405.1	d__Bacteria;p__Bacteroidota;c__Chlorobia;o__Chlorobiales;f__Chlorobiaceae;g__Chlorobium;s__	chlorobi_mOTU_09	0.4894688707086216	2641692	90.39	2.47	152	2540	0.8691032111237798
E14_bin-0751	GCA_903868335.1	d__Bacteria;p__Bacteroidota;c__Chlorobia;o__Chlorobiales;f__Chlorobiaceae;g__Chlorobium;s__Chlorobium sp005843835	chlorobi_mOTU_04	0.4356700328511172	2401136	99.31	1.2	33	2236	0.8876760833205616
E14_bin-1068	GCA_903839815.1	d__Bacteria;p__Bacteroidota;c__Chlorobia;o__Chlorobiales;f__Chlorobiaceae;g__Chlorobium;s__	chlorobi_mOTU_00	0.4608388988092693	2572706	96.7	0.0	150	2431	0.8715302098257632
E14_bin-1076	GCA_903828335.1	d__Bacteria;p__Bacteroidota;c__Chlorobia;o__Chlorobiales;f__Chlorobiaceae;g__Chlorobium;s__	chlorobi_mOTU_42	0.4853382744904317	2170072	71.67	2.47	327	2181	0.8300143958357142
E14_bin-2588	GCA_903858365.1	d__Bacteria;p__Bacteroidota;c__Chlorobia;o__Chlorobiales;f__Chlorobiaceae;g__Chlorobium;s__	chlorobi_mOTU_33	0.4557121155306854	2496168	93.82	3.52	299	2436	0.8245995461843915
YR_bin-4922	GCA_903929135.1	d__Bacteria;p__Bacteroidota;c__Chlorobia;o__Chlorobiales;f__Chlorobiaceae;g__;s__	chlorobi_mOTU_61	0.5788339122736118	2140405	95.16	1.7	62	1946	0.8733351865651594
C24_bin-1425	GCA_903927795.1	d__Bacteria;p__Bacteroidota;c__Chlorobia;o__Chlorobiales;f__Chlorobiaceae;g__Chlorobium;s__	chlorobi_mOTU_27	0.461802946137144	2690574	86.71	3.68	830	2837	0.7362313766504842
D14_bin-0512	GCA_903881375.1	d__Bacteria;p__Bacteroidota;c__Chlorobia;o__Chlorobiales;f__Chlorobiaceae;g__Chlorobium;s__	chlorobi_mOTU_34	0.4598763417651318	2619963	74.4	2.93	303	2505	0.8264223578729929
D14_bin-1203	GCA_903845015.1	d__Bacteria;p__Bacteroidota;c__Chlorobia;o__Chlorobiales;f__Chlorobiaceae;g__Chlorobium;s__Chlorobium sp005843835	chlorobi_mOTU_04	0.438686471469082	2607785	99.45	3.57	40	2400	0.8871425366738439
Ja2_bin-0345	GCA_903866515.1	d__Bacteria;p__Bacteroidota;c__Chlorobia;o__Chlorobiales;f__Chlorobiaceae;g__Chlorobium;s__	chlorobi_mOTU_03	0.4675296626206409	1963161	80.81	4.43	562	1960	0.7560938710579519
MJ_bin-1259	GCA_903915705.1	d__Bacteria;p__Bacteroidota;c__Chlorobia;o__Chlorobiales;f__Chlorobiaceae;g__Chlorobium;s__Chlorobium sp005843825	chlorobi_mOTU_02	0.4653092628269919	1454394	68.13	1.97	326	1429	0.7783922375917393
MJ_bin-1371	GCA_903858515.1	d__Bacteria;p__Bacteroidota;c__Chlorobia;o__Chlorobiales;f__Chlorobiaceae;g__Chlorobium;s__	chlorobi_mOTU_03	0.4681052787857654	1448155	69.87	2.38	172	1376	0.8406392962079335
MJ_bin-1938	GCA_903871915.1	d__Bacteria;p__Bacteroidota;c__Chlorobia;o__Chlorobiales;f__Chlorobiaceae;g__Chlorobium;s__Chlorobium sp005843835	chlorobi_mOTU_04	0.4407333882333301	2324226	97.8	0.55	97	2118	0.8731771350978778
VK_bin-4166	GCA_903847795.1	d__Bacteria;p__Bacteroidota;c__Chlorobia;o__Chlorobiales;f__Chlorobiaceae;g__Chlorobium;s__	chlorobi_mOTU_31	0.4724004577380088	2602362	96.7	1.37	122	2493	0.8786079722959373
AM_bin-3597	GCA_903929845.1	d__Bacteria;p__Bacteroidota;c__Chlorobia;o__Chlorobiales;f__Chlorobiaceae;g__Chlorobium;s__	chlorobi_mOTU_35	0.4696188018205142	2231018	87.73	1.37	346	2128	0.8395441004958275
AM_bin-4168	GCA_903887215.1	d__Bacteria;p__Bacteroidota;c__Chlorobia;o__Chlorobiales;f__Chlorobiaceae;g__Chlorobium;s__	chlorobi_mOTU_12	0.4728223429278074	2592534	91.76	3.02	122	2466	0.8799217290882203
AM_bin-4692	GCA_903847835.1	d__Bacteria;p__Bacteroidota;c__Chlorobia;o__Chlorobiales;f__Chlorobiaceae;g__Chlorobium;s__	chlorobi_mOTU_08	0.461002336437008	2620657	84.07	1.12	137	2485	0.8683257671644935
AlinenLipids_bin-0999	GCA_903902925.1	d__Bacteria;p__Bacteroidota;c__Chlorobia;o__Chlorobiales;f__Chlorobiaceae;g__Chlorobium;s__	chlorobi_mOTU_08	0.4594717234397529	2842867	95.3	2.75	188	2705	0.8612766619050416
AlinenLipids_bin-1750	GCA_903828605.1	d__Bacteria;p__Bacteroidota;c__Chlorobia;o__Chlorobiales;f__Chlorobiaceae;g__Chlorobium;s__Chlorobium sp005843835	chlorobi_mOTU_04	0.439744109583645	2335531	90.69	2.91	218	2134	0.8513836896191915
AlinenLipids_bin-3643	GCA_903893775.1	d__Bacteria;p__Bacteroidota;c__Chlorobia;o__Chlorobiales;f__Chlorobiaceae;g__Chlorobium;s__	others	0.4415105624048396	1862644	53.79	2.8	545	1878	0.736509499399778
AlinenLipids_bin-5930	GCA_903858735.1	d__Bacteria;p__Bacteroidota;c__Chlorobia;o__Chlorobiales;f__Chlorobiaceae;g__Chlorobium;s__	chlorobi_mOTU_12	0.4746465530360676	2628400	95.25	4.14	200	2457	0.8670826358240755
AlinenLipids_bin-6472	GCA_903870225.1	d__Bacteria;p__Bacteroidota;c__Chlorobia;o__Chlorobiales;f__Chlorobiaceae;g__Chlorobium;s__	chlorobi_mOTU_35	0.4729093300901434	2235659	91.32	3.38	267	2149	0.8581442876574648
AlinenLipids_bin-7645	GCA_903923575.1	d__Bacteria;p__Bacteroidota;c__Chlorobia;o__Chlorobiales;f__Chlorobiaceae;g__Chlorobium;s__	chlorobi_mOTU_00	0.4628703132016707	2589801	95.6	0.55	108	2503	0.8724079572137009
LaPlata_bin-1662	GCA_903877005.1	d__Bacteria;p__Bacteroidota;c__Chlorobia;o__Chlorobiales;f__Chlorobiaceae;g__Chlorobium;s__	chlorobi_mOTU_26	0.5314990882435113	2466119	96.87	4.41	185	2338	0.8386833725379838
AM-2014_bin-2678	GCA_903918635.1	d__Bacteria;p__Bacteroidota;c__Chlorobia;o__Chlorobiales;f__Chlorobiaceae;g__Chlorobium;s__	chlorobi_mOTU_08	0.461792046742049	2734326	94.48	3.85	137	2589	0.8700257394326792
AM-2014_bin-3179	GCA_903917695.1	d__Bacteria;p__Bacteroidota;c__Chlorobia;o__Chlorobiales;f__Chlorobiaceae;g__Chlorobium;s__	chlorobi_mOTU_12	0.4775234852128602	1925254	52.9	4.31	263	1884	0.8385693524075265
AM-2014_bin-3412	GCA_903894965.1	d__Bacteria;p__Bacteroidota;c__Chlorobia;o__Chlorobiales;f__Chlorobiaceae;g__Chlorobium;s__	chlorobi_mOTU_03	0.4671082156043737	1753675	71.67	2.47	205	1666	0.8464424708112963
KT_bin-0740	GCA_903872025.1	d__Bacteria;p__Bacteroidota;c__Chlorobia;o__Chlorobiales;f__Chlorobiaceae;g__Chlorobium;s__	chlorobi_mOTU_22	0.4742140890770201	2529676	91.1	1.37	156	2496	0.8642565292946607
KT_bin-2345	GCA_903896805.1	d__Bacteria;p__Bacteroidota;c__Chlorobia;o__Chlorobiales;f__Chlorobiaceae;g__Chlorobium;s__	chlorobi_mOTU_13	0.4796390154942869	2890872	86.26	2.01	165	2727	0.8582590304932214
KT_bin-2590	GCA_903822225.1	d__Bacteria;p__Bacteroidota;c__Chlorobia;o__Chlorobiales;f__Chlorobiaceae;g__Chlorobium;s__	chlorobi_mOTU_14	0.4870693123481227	2858394	94.08	1.65	150	2720	0.8719266833053806
B12_bin-2243	GCA_903851385.1	d__Bacteria;p__Bacteroidota;c__Chlorobia;o__Chlorobiales;f__Chlorobiaceae;g__Chlorobium;s__	chlorobi_mOTU_37	0.457218512487156	2981944	99.45	3.02	120	2874	0.8612375014420123
LaPlata-a_bin-2075	GCA_903866715.1	d__Bacteria;p__Bacteroidota;c__Chlorobia;o__Chlorobiales;f__Chlorobiaceae;g__Chlorobium;s__	chlorobi_mOTU_26	0.5317820387545644	2494003	97.14	2.03	190	2362	0.8378085351140315
Umea_bin-08619	GCA_903930185.1	d__Bacteria;p__Bacteroidota;c__Chlorobia;o__Chlorobiales;f__Chlorobiaceae;g__Chlorobium;s__	chlorobi_mOTU_36	0.4757004162707042	2744368	95.33	1.47	120	2744	0.8655577531876192
Kiruna3_bin-3331	GCA_903859055.1	d__Bacteria;p__Bacteroidota;c__Chlorobia;o__Chlorobiales;f__Chlorobiaceae;g__Chlorobium;s__	chlorobi_mOTU_41	0.4793892329630504	2652206	95.68	1.58	306	2699	0.8323708641033163
AlinenSediments_bin-0460	GCA_903906455.1	d__Bacteria;p__Bacteroidota;c__Chlorobia;o__Chlorobiales;f__Chlorobiaceae;g__Chlorobium;s__	chlorobi_mOTU_08	0.4609218246452613	2631021	98.74	3.3	124	2486	0.8804889812738097
AlinenSediments_bin-1899	GCA_903913415.1	d__Bacteria;p__Bacteroidota;c__Chlorobia;o__Chlorobiales;f__Chlorobiaceae;g__Chlorobium;s__	chlorobi_mOTU_09	0.4970711898710091	1849898	64.84	3.85	614	2090	0.7575514974339126
MJ-2014_bin-1368	GCA_903851595.1	d__Bacteria;p__Bacteroidota;c__Chlorobia;o__Chlorobiales;f__Chlorobiaceae;g__Chlorobium;s__Chlorobium sp005843835	chlorobi_mOTU_04	0.4414517985941872	2439016	97.8	4.51	116	2238	0.8724555312470275
MJ-2014_bin-1903	GCA_903895765.1	d__Bacteria;p__Bacteroidota;c__Chlorobia;o__Chlorobiales;f__Chlorobiaceae;g__Chlorobium;s__	chlorobi_mOTU_03	0.4644834255149053	2390391	96.43	3.85	105	2264	0.8715130704558376
LJ_bin-0357	GCA_903932555.1	d__Bacteria;p__Bacteroidota;c__Chlorobia;o__Chlorobiales;f__Chlorobiaceae;g__Chlorobium;s__	chlorobi_mOTU_20	0.4683088731860783	1942752	77.8	4.03	505	1944	0.7797984508573406
LJ_bin-0546	GCA_903878445.1	d__Bacteria;p__Bacteroidota;c__Chlorobia;o__Chlorobiales;f__Chlorobiaceae;g__Chlorobium;s__	chlorobi_mOTU_29	0.4862165945357563	2101041	58.1	0.86	243	2029	0.8511009542412546
LJ_bin-0640	GCA_903891455.1	d__Bacteria;p__Bacteroidota;c__Chlorobia;o__Chlorobiales;f__Chlorobiaceae;g__Chlorobium;s__	chlorobi_mOTU_08	0.4588552656179055	2733193	98.35	2.05	155	2610	0.867828945851976
LJ_bin-0832	GCA_903877205.1	d__Bacteria;p__Bacteroidota;c__Chlorobia;o__Chlorobiales;f__Chlorobiaceae;g__Chlorobium;s__Chlorobium sp005843825	chlorobi_mOTU_02	0.4610285550885214	2350054	85.15	2.25	148	2255	0.864599281548424
LJ_bin-1468	GCA_903851535.1	d__Bacteria;p__Bacteroidota;c__Chlorobia;o__Chlorobiales;f__Chlorobiaceae;g__Chlorobium;s__	chlorobi_mOTU_25	0.4922612264813753	2352763	86.5	2.86	401	2357	0.8251710860804935
LJ_bin-1580	GCA_903875635.1	d__Bacteria;p__Bacteroidota;c__Chlorobia;o__Chlorobiales;f__Chlorobiaceae;g__Chlorobium;s__	chlorobi_mOTU_39	0.5382308175050303	2101773	100.0	1.1	42	1948	0.8861661083285398
LJ_bin-2526	GCA_903838025.1	d__Bacteria;p__Bacteroidota;c__Chlorobia;o__Chlorobiales;f__Chlorobiaceae;g__Chlorobium;s__	chlorobi_mOTU_47	0.4836852699516701	2378648	81.02	1.46	329	2387	0.8427274653500644
LJ_bin-3276	GCA_903914055.1	d__Bacteria;p__Bacteroidota;c__Chlorobia;o__Chlorobiales;f__Chlorobiaceae;g__Chlorobium;s__	chlorobi_mOTU_22	0.4743017940667914	2180911	86.63	2.64	414	2177	0.8193277946692918
B4coas_bin-0962	GCA_903930445.1	d__Bacteria;p__Bacteroidota;c__Chlorobia;o__Chlorobiales;f__Chlorobiaceae;g__Chlorobium;s__	chlorobi_mOTU_27	0.4674122548069628	1331298	58.11	1.21	519	1346	0.7102819954660791
G1coas_bin-1434	GCA_903916795.1	d__Bacteria;p__Bacteroidota;c__Chlorobia;o__Chlorobiales;f__Chlorobiaceae;g__Chlorobium;s__	chlorobi_mOTU_19	0.4928836839531172	1457847	62.13	1.92	542	1604	0.7335955007624256
RF-1857-SP43-464-A3_S5	GCA_903994365	d__Bacteria;p__Bacteroidota;c__Chlorobia;o__Chlorobiales;f__Chlorobiaceae;g__Chlorobium;s__	chlorobi_mOTU_18	0.4745389348207204	1947935	80.02	1.47	36	1911	0.8833200286457197
RF-1857-SP43-464-B3_S6	GCA_903994305	d__Bacteria;p__Bacteroidota;c__Chlorobia;o__Chlorobiales;f__Chlorobiaceae;g__Chlorobium;s__	chlorobi_mOTU_16	0.4793963938453084	1790439	70.33	1.1	46	1767	0.8805304174004253
RF-1857-SP43-464-B4_S11	GCA_903994405	d__Bacteria;p__Bacteroidota;c__Chlorobia;o__Chlorobiales;f__Chlorobiaceae;g__Chlorobium;s__	chlorobi_mOTU_22	0.470390894286487	1737810	73.26	1.1	41	1739	0.8821568525903292
RF-1857-SP43-464-B5_S22	GCA_903994475	d__Bacteria;p__Bacteroidota;c__Chlorobia;o__Chlorobiales;f__Chlorobiaceae;g__Chlorobium;s__	chlorobi_mOTU_13	0.4704124309639625	2669077	82.97	2.47	60	2501	0.8628443465662474
RF-1857-SP43-464-C5_S14	GCA_903994385	d__Bacteria;p__Bacteroidota;c__Chlorobia;o__Chlorobiales;f__Chlorobiaceae;g__Chlorobium;s__	chlorobi_mOTU_22	0.4723535523943746	2160585	90.29	1.1	46	2183	0.8791369004228021
RF-1857-SP43-464-D2_S2	GCA_903994335	d__Bacteria;p__Bacteroidota;c__Chlorobia;o__Chlorobiales;f__Chlorobiaceae;g__Chlorobium;s__	chlorobi_mOTU_16	0.478453344899472	1941299	77.92	1.65	46	1997	0.8838545736643351
RF-1857-SP-43464-D4_S12	GCA_903994285	d__Bacteria;p__Bacteroidota;c__Chlorobia;o__Chlorobiales;f__Chlorobiaceae;g__Chlorobium;s__	chlorobi_mOTU_22	0.4694092753824274	1441450	58.17	1.1	30	1404	0.8857789031877623
RF-1857-SP43-464-D5_S15	GCA_903994295	d__Bacteria;p__Bacteroidota;c__Chlorobia;o__Chlorobiales;f__Chlorobiaceae;g__Chlorobium;s__	chlorobi_mOTU_22	0.4718285481619035	2163733	89.56	1.1	38	2115	0.8879584495868945
RF-1857-SP43-464-D6_S10	GCA_903994465	d__Bacteria;p__Bacteroidota;c__Chlorobia;o__Chlorobiales;f__Chlorobiaceae;g__Chlorobium;s__	chlorobi_mOTU_17	0.4746794823323025	2115952	91.48	1.92	68	2108	0.8858735925956732
RF-1857-SP43-464-E2_S3	GCA_903994325	d__Bacteria;p__Bacteroidota;c__Chlorobia;o__Chlorobiales;f__Chlorobiaceae;g__Chlorobium;s__	chlorobi_mOTU_16	0.47787737799387997	2546737	89.45	1.1	66	2554	0.8748594770484742
RF-1857-SP43-464-E3_S7	GCA_903994355	d__Bacteria;p__Bacteroidota;c__Chlorobia;o__Chlorobiales;f__Chlorobiaceae;g__Chlorobium;s__	chlorobi_mOTU_16	0.4794421252101559	2245952	85.3	1.7	38	2256	0.8885666300971704
RF-1857-SP43-464-E6_S18	GCA_903994435	d__Bacteria;p__Bacteroidota;c__Chlorobia;o__Chlorobiales;f__Chlorobiaceae;g__Chlorobium;s__	chlorobi_mOTU_22	0.4713551950387092	2210715	88.19	1.1	51	2203	0.8816441739437241
RF-1857-SP43-464-F2_S4	GCA_903994415	d__Bacteria;p__Bacteroidota;c__Chlorobia;o__Chlorobiales;f__Chlorobiaceae;g__Chlorobium;s__	chlorobi_mOTU_16	0.4790742259647489	2493265	96.82	1.65	34	2537	0.8913649371406569
RF-1857-SP43-464-F4_S21	GCA_903994455	d__Bacteria;p__Bacteroidota;c__Chlorobia;o__Chlorobiales;f__Chlorobiaceae;g__Chlorobium;s__	chlorobi_mOTU_13	0.4742520579312625	3266630	89.56	0.37	58	2990	0.8523049748517585
RF-1857-SP43-464-F6_S19	GCA_903994395	d__Bacteria;p__Bacteroidota;c__Chlorobia;o__Chlorobiales;f__Chlorobiaceae;g__Chlorobium;s__	chlorobi_mOTU_22	0.4719419448676266	2319726	90.11	1.1	38	2274	0.8842406387650955
RF-1857-SP43-464-G4_S13	GCA_903994375	d__Bacteria;p__Bacteroidota;c__Chlorobia;o__Chlorobiales;f__Chlorobiaceae;g__Chlorobium;s__	chlorobi_mOTU_22	0.4711109376316076	2433845	95.05	1.1	55	2394	0.8824000706700714
RF-1857-SP43-464-G5_S16	GCA_903994575	d__Bacteria;p__Bacteroidota;c__Chlorobia;o__Chlorobiales;f__Chlorobiaceae;g__Chlorobium;s__	chlorobi_mOTU_22	0.4744977056759432	2311792	94.51	1.1	51	2271	0.8825452289825382
RF-1857-SP43-464-G6_S20	GCA_903994525	d__Bacteria;p__Bacteroidota;c__Chlorobia;o__Chlorobiales;f__Chlorobiaceae;g__Chlorobium;s__	chlorobi_mOTU_22	0.4728154690325971	2481448	95.33	1.1	44	2435	0.8818226293680141
RF-1857-SP43-464-H3_S9	GCA_903994635	d__Bacteria;p__Bacteroidota;c__Chlorobia;o__Chlorobiales;f__Chlorobiaceae;g__Chlorobium;s__	chlorobi_mOTU_16	0.4795685441904286	2331919	85.99	0.0	48	2403	0.885618668572965
GCF_000168715.1	GCF_000168715.1	d__Bacteria;p__Bacteroidota;c__Chlorobia;o__Chlorobiales;f__Chlorobiaceae;g__Chlorobium;s__Chlorobium ferrooxidans	chlorobi_mOTU_21	0.501138853474084	2538957	95.66	0.0	47	2359	0.8830511899177497
TBhypo_metabat_111	IMG:2582580651	d__Bacteria;p__Bacteroidota;c__Chlorobia;o__Chlorobiales;f__Chlorobiaceae;g__Chlorobium;s__	chlorobi_mOTU_07	0.4616148460678886	2314202	91.7	0.66	74	2246	0.8790827248442443
GCF_001509575.1	GCF_001509575.1	d__Bacteria;p__Bacteroidota;c__Chlorobia;o__Chlorobiales;f__Chlorobiaceae;g__Chlorobium;s__Chlorobium limicola_A	chlorobi_mOTU_56	0.5067232780297866	2087449	89.78	1.93	259	2113	0.884655864646274
GCF_001747405.1	GCF_001747405.1	d__Bacteria;p__Bacteroidota;c__Chlorobia;o__Chlorobiales;f__Chlorobiaceae;g__Chlorobaculum;s__Chlorobaculum limnaeum	chlorobi_mOTU_55	0.5638807182416036	2797276	99.18	0.55	1	2548	0.8602329552035624
GCA_001622165.1	GCA_001622165.1	d__Bacteria;p__Bacteroidota;c__Chlorobia;o__Chlorobiales;f__Chlorobiaceae;g__Chlorobium;s__Chlorobium luteolum_B	chlorobi_mOTU_67	0.5672352230126059	2154228	98.91	0.0	40	2038	0.9060935054228243
Tsuji_L227_2013_bin22	GCA_005843825.1	d__Bacteria;p__Bacteroidota;c__Chlorobia;o__Chlorobiales;f__Chlorobiaceae;g__Chlorobium;s__Chlorobium sp005843825	chlorobi_mOTU_02	0.45939834078515496	2553738	98.5	2.75	57	2450	0.8831136945136894
GCF_000020525.1	GCF_000020525.1	d__Bacteria;p__Bacteroidota;c__Chlorobia;o__Chlorobiales;f__Chloroherpetonaceae;g__Chloroherpeton;s__Chloroherpeton thalassium	chlorobi_mOTU_43	0.4503891960299454	3293456	99.45	1.09	1	2819	0.874927735485156
Tsuji_L442_2011_2014_bin64	GCA_005843815.1	d__Bacteria;p__Bacteroidota;c__Chlorobia;o__Chlorobiales;f__Chlorobiaceae;g__Chlorobium;s__Chlorobium sp005843815	chlorobi_mOTU_63	0.4828161331510212	1900038	90.11	0.0	128	1824	0.8814928964578603
GCF_000012485.1	GCF_000012485.1	d__Bacteria;p__Bacteroidota;c__Chlorobia;o__Chlorobiales;f__Chlorobiaceae;g__Chlorobium;s__Chlorobium luteolum	chlorobi_mOTU_49	0.5733004572821355	2364842	98.91	0.0	1	2198	0.9051560315657452
Tsuji_L227_2013_bin55	GCA_005843805.1	d__Bacteria;p__Bacteroidota;c__Chlorobia;o__Chlorobiales;f__Chlorobiaceae;g__Chlorobium;s__Chlorobium sp005843805	chlorobi_mOTU_54	0.48459003145543	2380829	97.39	0.11	208	2334	0.8473976921484071
Tsuji_L304_enr_Fe_6C_bin01	NA	d__Bacteria;p__Bacteroidota;c__Chlorobia;o__Chlorobiales;f__Chlorobiaceae;g__;s__	chlorobi_mOTU_28	0.5098831702186533	2424981	92.4	0.0	112	2255	0.8534169958445035
GCF_002240205.1	GCF_002240205.1	d__Bacteria;p__Bacteroidota;c__Chlorobia;o__Chlorobiales;f__Chlorobiaceae;g__Chlorobium_A;s__Chlorobium_A sp002240205	chlorobi_mOTU_59	0.5597394184840139	2468479	99.45	0.27	1	2302	0.8891645422140516
TBepi_metabat_211	IMG:2582580622	d__Bacteria;p__Bacteroidota;c__Chlorobia;o__Chlorobiales;f__Chlorobiaceae;g__Chlorobium;s__	chlorobi_mOTU_07	0.4592329485047984	2469065	93.96	1.1	68	2362	0.88786119441975
GCA_003510485.1	GCA_003510485.1	d__Bacteria;p__Bacteroidota;c__Chlorobia;o__Chlorobiales;f__Chlorobiaceae;g__Chlorobaculum;s__Chlorobaculum tepidum	chlorobi_mOTU_57	0.5657118012245276	2104485	98.9	0.55	22	1970	0.8775557915594552
GCF_001687065.1	GCF_001687065.1	d__Bacteria;p__Bacteroidota;c__Chlorobia;o__Chlorobiales;f__Chlorobiaceae;g__Prosthecochloris;s__Prosthecochloris vibrioformis	chlorobi_mOTU_46	0.5212865476119539	2399849	98.9	0.64	1	2233	0.9245319184665368
GCF_002113825.1	GCF_002113825.1	d__Bacteria;p__Bacteroidota;c__Chlorobia;o__Chlorobiales;f__Chlorobiaceae;g__Prosthecochloris;s__Prosthecochloris sp002113825	chlorobi_mOTU_23	0.5204097690586841	2414726	97.25	0.0	1	2413	0.9031086756841149
GCF_000020505.1	GCF_000020505.1	d__Bacteria;p__Bacteroidota;c__Chlorobia;o__Chlorobiales;f__Chlorobiaceae;g__Chlorobaculum;s__Chlorobaculum parvum	chlorobi_mOTU_40	0.5579611479572558	2289249	98.89	0.28	1	2100	0.8787248569290628
GCF_000012585.1	GCF_000012585.1	d__Bacteria;p__Bacteroidota;c__Chlorobia;o__Chlorobiales;f__Chlorobiaceae;g__Chlorobium;s__Chlorobium chlorochromatii	chlorobi_mOTU_38	0.4427818896697963	2572079	98.9	0.37	1	2100	0.8917762634817982
GCF_000020645.1	GCF_000020645.1	d__Bacteria;p__Bacteroidota;c__Chlorobia;o__Chlorobiales;f__Chlorobiaceae;g__Chlorobium;s__Chlorobium phaeoclathratiforme	chlorobi_mOTU_53	0.48077586989495197	3018238	98.9	0.0	1	2922	0.8819205112386763
GCF_000020545.1	GCF_000020545.1	d__Bacteria;p__Bacteroidota;c__Chlorobia;o__Chlorobiales;f__Chlorobiaceae;g__Chlorobium_A;s__Chlorobium_A phaeobacteroides_A	chlorobi_mOTU_06	0.48927076896202787	2736403	99.45	0.0	1	2590	0.862180022460142
Tsuji_L304_enr_S_6D_bin01	GCA_005862285.1	d__Bacteria;p__Bacteroidota;c__Chlorobia;o__Chlorobiales;f__Chlorobiaceae;g__Chlorobium;s__Chlorobium sp005862285	chlorobi_mOTU_65	0.4873925882958835	2613542	99.45	0.0	15	2499	0.8737556159418903
GCA_000724175.1	GCA_000724175.1	d__Bacteria;p__Bacteroidota;c__Chlorobia;o__Chlorobiales;f__Chloroherpetonaceae;g__GBChlB;s__GBChlB sp000724175	chlorobi_mOTU_60	0.5087191430906899	3059647	98.36	3.37	51	2771	0.9204816764809797
GCF_001975465.1	GCF_001975465.1	d__Bacteria;p__Bacteroidota;c__Chlorobia;o__Chlorobiales;f__Chlorobiaceae;g__Chlorobium;s__Chlorobium ferrooxidans	chlorobi_mOTU_50	0.49720545425616297	2570543	99.45	0.0	116	2508	0.8734446379617069
GCA_001602925.1	GCA_001602925.1	d__Bacteria;p__Bacteroidota;c__Chlorobia;o__Chlorobiales;f__Chlorobiaceae;g__Chlorobaculum;s__Chlorobaculum sp001602925	chlorobi_mOTU_01	0.5624099758612328	2317434	99.45	1.1	21	2126	0.8829856643166537
Tsuji_L227_2013_bin56	GCA_005843835.1	d__Bacteria;p__Bacteroidota;c__Chlorobia;o__Chlorobiales;f__Chlorobiaceae;g__Chlorobium;s__Chlorobium sp005843835	chlorobi_mOTU_04	0.43879618217172955	2089984	96.7	0.57	140	1907	0.8647085336538461
GCF_000020625.1	GCF_000020625.1	d__Bacteria;p__Bacteroidota;c__Chlorobia;o__Chlorobiales;f__Chlorobiaceae;g__Prosthecochloris;s__Prosthecochloris aestuarii	chlorobi_mOTU_52	0.5010510932493958	2579695	98.9	0.27	2	2382	0.8847208681646473
GCF_000015125.1	GCF_000015125.1	d__Bacteria;p__Bacteroidota;c__Chlorobia;o__Chlorobiales;f__Chlorobiaceae;g__Chlorobium;s__Chlorobium phaeobacteroides	chlorobi_mOTU_64	0.48351448130796687	3133902	99.45	0.0	1	2891	0.8603970385800194
TBepi_metabat_2493	IMG:2582580625	d__Bacteria;p__Bacteroidota;c__Chlorobia;o__Chlorobiales;f__Chlorobiaceae;g__Chlorobium;s__	chlorobi_mOTU_58	0.4582042756145748	2371355	89.01	2.2	79	2337	0.8717459005505291
GCA_003517435.1	GCA_003517435.1	d__Bacteria;p__Bacteroidota;c__Chlorobia;o__Chlorobiales;f__Chlorobiaceae;g__Chlorobium;s__Chlorobium phaeovibrioides	chlorobi_mOTU_44	0.5292122980946088	1873526	98.36	1.09	18	1733	0.905415777523237
GCF_000020465.1	GCF_000020465.1	d__Bacteria;p__Bacteroidota;c__Chlorobia;o__Chlorobiales;f__Chlorobiaceae;g__Chlorobium;s__Chlorobium limicola	chlorobi_mOTU_62	0.5131683375066635	2763181	99.98	0.0	1	2573	0.885480538553211
GCF_003182595.1	GCF_003182595.1	d__Bacteria;p__Bacteroidota;c__Chlorobia;o__Chlorobiales;f__Chlorobiaceae;g__Chlorobium_A;s__Chlorobium_A sp003182595	chlorobi_mOTU_69	0.46982483707442385	2718726	99.43	1.37	19	2585	0.8848718112821962
Tsuji_L227_enr_S_6D_bin01	GCA_005862225.1	d__Bacteria;p__Bacteroidota;c__Chlorobia;o__Chlorobiales;f__Chlorobiaceae;g__Chlorobium;s__Chlorobium sp005862225	chlorobi_mOTU_68	0.4681242544425321	2498969	99.45	0.27	13	2381	0.8929198401420746
TBhypo_metabat_03520	IMG:2593339184	d__Bacteria;p__Bacteroidota;c__Chlorobia;o__Chlorobiales;f__Chlorobiaceae;g__Chlorobium;s__	chlorobi_mOTU_58	0.4585803768864143	2156671	89.29	1.1	83	2165	0.8700923784851746
GCA_002763895.1	GCA_002763895.1	d__Bacteria;p__Bacteroidota;c__Chlorobia;o__Chlorobiales;f__Chloroherpetonaceae;g__Thermochlorobacter;s__Thermochlorobacter sp002763895	chlorobi_mOTU_45	0.47278717882650045	2809852	96.58	1.37	81	2793	0.9088695774724078
GCF_000016085.1	GCF_000016085.1	d__Bacteria;p__Bacteroidota;c__Chlorobia;o__Chlorobiales;f__Chlorobiaceae;g__Chlorobium;s__Chlorobium phaeovibrioides	chlorobi_mOTU_44	0.5299172588971852	1966858	98.36	1.09	1	1795	0.919471054849918
GCF_000006985.1	GCF_000006985.1	d__Bacteria;p__Bacteroidota;c__Chlorobia;o__Chlorobiales;f__Chlorobiaceae;g__Chlorobaculum;s__Chlorobaculum tepidum	chlorobi_mOTU_57	0.5652962997680684	2154946	98.9	0.55	1	2004	0.8698032340485562
