# Supplementary material for: Freshwater Chlorobia Exhibit Metabolic Specialization among Cosmopolitan and Endemic Populations
Source: mSystems. 2021 May 11;6(3):e01196-20. doi: 10.1128/mSystems.01196-20 (PMC8125076; doi:10.1128/mSystems.01196-20)
Supplement: TABLE S3 [file mSystems.01196-20-st003.csv]

sample_ID	site name	Lake_code	geographic location (country)	geographical area	environment (feature)	environment (material)	dataset	accession	sample_id	date of collection (yy/m/dd)	depth in meters	oxygen in mg per L	total_bases
A1	SAS2A	SAS2A	Canada	Kuujjuarapik-Whapmagoostui	pond	water	stratfreshdb	SRA:ERS4600313	ERS4600313	August 5, 2014	0.55	3.9	9904680095
A2	SAS2A	SAS2A	Canada	Kuujjuarapik-Whapmagoostui	pond	water	stratfreshdb	SRA:ERS4600314	ERS4600314	August 5, 2014	0.95	0.33	17798426298
A3	SAS2A	SAS2A	Canada	Kuujjuarapik-Whapmagoostui	pond	water	stratfreshdb	SRA:ERS4600315	ERS4600315	August 5, 2014	1.35	0.29	12780681093
A4	SAS2A	SAS2A	Canada	Kuujjuarapik-Whapmagoostui	pond	water	stratfreshdb	SRA:ERS4600316	ERS4600316	August 5, 2014	2.25	0.35	0
A5	B1_2	B1_2	Canada	Kuujjuarapik-Whapmagoostui	pond	water	stratfreshdb	SRA:ERS4600317	ERS4600317	August 5, 2014	0.15	5.3	10503762448
AM-2014-D1	Alinen MustajŠrvi	AM	Finland	Evo	lake	water	stratfreshdb	SRA:ERS4600318	ERS4600318	September 5, 2014	1	7.71	10176706688
AM-2014-D2	Alinen MustajŠrvi	AM	Finland	Evo	lake	water	stratfreshdb	SRA:ERS4600319	ERS4600319	September 5, 2014	2.35	1.5	8849413810
AM-2014-D3	Alinen MustajŠrvi	AM	Finland	Evo	lake	water	stratfreshdb	SRA:ERS4600320	ERS4600320	September 5, 2014	3	0.48	8274160447
AM-2014-D4	Alinen MustajŠrvi	AM	Finland	Evo	lake	water	stratfreshdb	SRA:ERS4600321	ERS4600321	September 5, 2014	3.7	0.52	9123098542
AM-2014-D5	Alinen MustajŠrvi	AM	Finland	Evo	lake	water	stratfreshdb	SRA:ERS4600322	ERS4600322	September 5, 2014	4.4	0.55	6390484429
AM-2014-D6	Alinen MustajŠrvi	AM	Finland	Evo	lake	water	stratfreshdb	SRA:ERS4600323	ERS4600323	September 5, 2014	5.1	0.57	8271594236
AM-2014-D7	Alinen MustajŠrvi	AM	Finland	Evo	lake	water	stratfreshdb	SRA:ERS4600324	ERS4600324	September 5, 2014	5.8	0.58	8657995742
AM-2014-D8	Alinen MustajŠrvi	AM	Finland	Evo	lake	water	stratfreshdb	SRA:ERS4600325	ERS4600325	September 5, 2014	6.3	0.61	13651324326
AM-lipid-01-D10	Alinen MustajŠrvi	AM	Finland	Evo	lake	water	stratfreshdb	SRA:ERS4600326	ERS4600326	August 22, 2018	6	0.33	10475433697
AM-lipid-01-D1	Alinen MustajŠrvi	AM	Finland	Evo	lake	water	stratfreshdb	SRA:ERS4600327	ERS4600327	August 22, 2018	1	7.37	2801219364
AM-lipid-01-D2	Alinen MustajŠrvi	AM	Finland	Evo	lake	water	stratfreshdb	SRA:ERS4600328	ERS4600328	August 22, 2018	2	0.6	6723657706
AM-lipid-01-D3	Alinen MustajŠrvi	AM	Finland	Evo	lake	water	stratfreshdb	SRA:ERS4600329	ERS4600329	August 22, 2018	2.3	1.55	15672525599
AM-lipid-01-D4	Alinen MustajŠrvi	AM	Finland	Evo	lake	water	stratfreshdb	SRA:ERS4600330	ERS4600330	August 22, 2018	3	0.26	11864871624
AM-lipid-01-D5	Alinen MustajŠrvi	AM	Finland	Evo	lake	water	stratfreshdb	SRA:ERS4600331	ERS4600331	August 22, 2018	3.5	0.26	10670787024
AM-lipid-01-D6	Alinen MustajŠrvi	AM	Finland	Evo	lake	water	stratfreshdb	SRA:ERS4600332	ERS4600332	August 22, 2018	4	0.28	10496967146
AM-lipid-01-D7	Alinen MustajŠrvi	AM	Finland	Evo	lake	water	stratfreshdb	SRA:ERS4600333	ERS4600333	August 22, 2018	4.5	0.29	16478050264
AM-lipid-01-D8	Alinen MustajŠrvi	AM	Finland	Evo	lake	water	stratfreshdb	SRA:ERS4600334	ERS4600334	August 22, 2018	5	0.3	11209068512
AM-lipid-01-D9	Alinen MustajŠrvi	AM	Finland	Evo	lake	water	stratfreshdb	SRA:ERS4600335	ERS4600335	August 22, 2018	5.5	0.3	12001814447
AM-lipid-02-D1	Alinen MustajŠrvi	AM	Finland	Evo	lake	water	stratfreshdb	SRA:ERS4600336	ERS4600336	August 22, 2018	1	7.37	14409928829
AM-lipid-02-D10	Alinen MustajŠrvi	AM	Finland	Evo	lake	water	stratfreshdb	SRA:ERS4600337	ERS4600337	August 22, 2018	6	0.33	9507666546
AM-lipid-02-D2	Alinen MustajŠrvi	AM	Finland	Evo	lake	water	stratfreshdb	SRA:ERS4600338	ERS4600338	August 22, 2018	2	0.6	10254711934
AM-lipid-02-D3	Alinen MustajŠrvi	AM	Finland	Evo	lake	water	stratfreshdb	SRA:ERS4600339	ERS4600339	August 22, 2018	2.3	1.55	12491930478
AM-lipid-02-D4	Alinen MustajŠrvi	AM	Finland	Evo	lake	water	stratfreshdb	SRA:ERS4600340	ERS4600340	August 22, 2018	3	0.26	9109818345
AM-lipid-02-D5	Alinen MustajŠrvi	AM	Finland	Evo	lake	water	stratfreshdb	SRA:ERS4600341	ERS4600341	August 22, 2018	3.5	0.26	12574472033
AM-lipid-02-D6	Alinen MustajŠrvi	AM	Finland	Evo	lake	water	stratfreshdb	SRA:ERS4600342	ERS4600342	August 22, 2018	4	0.28	8426259807
AM-lipid-02-D7	Alinen MustajŠrvi	AM	Finland	Evo	lake	water	stratfreshdb	SRA:ERS4600343	ERS4600343	August 22, 2018	4.5	0.29	10537584308
AM-lipid-02-D8	Alinen MustajŠrvi	AM	Finland	Evo	lake	water	stratfreshdb	SRA:ERS4600344	ERS4600344	August 22, 2018	5	0.3	9233179420
AM-lipid-02-D9	Alinen MustajŠrvi	AM	Finland	Evo	lake	water	stratfreshdb	SRA:ERS4600345	ERS4600345	August 22, 2018	5.5	0.3	14363453120
AM-sed-core1-D0	Alinen MustajŠrvi	AM	Finland	Evo	lake	sediment	stratfreshdb	SRA:ERS4600346	ERS4600346	August 22, 2018	6.45	NA	9694319230
AM-sed-core1-D1	Alinen MustajŠrvi	AM	Finland	Evo	lake	sediment	stratfreshdb	SRA:ERS4600347	ERS4600347	August 22, 2018	6.5	NA	8987495955
AM-sed-core1-D2	Alinen MustajŠrvi	AM	Finland	Evo	lake	sediment	stratfreshdb	SRA:ERS4600348	ERS4600348	August 22, 2018	6.56	NA	7795560563
AM-sed-core2-D0	Alinen MustajŠrvi	AM	Finland	Evo	lake	sediment	stratfreshdb	SRA:ERS4600349	ERS4600349	August 22, 2018	6.45	NA	0
AM-sed-core2-D1	Alinen MustajŠrvi	AM	Finland	Evo	lake	sediment	stratfreshdb	SRA:ERS4600350	ERS4600350	August 22, 2018	6.5	NA	10399047499
AM-sed-core2-D2	Alinen MustajŠrvi	AM	Finland	Evo	lake	sediment	stratfreshdb	SRA:ERS4600351	ERS4600351	August 22, 2018	6.56	NA	8769862913
AM-sed-core3-D0	Alinen MustajŠrvi	AM	Finland	Evo	lake	sediment	stratfreshdb	SRA:ERS4600352	ERS4600352	August 22, 2018	6.45	NA	7637163802
AM-sed-core3-D1	Alinen MustajŠrvi	AM	Finland	Evo	lake	sediment	stratfreshdb	SRA:ERS4600353	ERS4600353	August 22, 2018	6.5	NA	9064040523
AM-sed-core3-D2	Alinen MustajŠrvi	AM	Finland	Evo	lake	sediment	stratfreshdb	SRA:ERS4600354	ERS4600354	August 22, 2018	6.56	NA	10715950776
AM1	Alinen MustajŠrvi	AM	Finland	Evo	lake	water	stratfreshdb	SRA:ERS4600355	ERS4600355	August 8, 2015	0.5	8.55	12418364497
AM2	Alinen MustajŠrvi	AM	Finland	Evo	lake	water	stratfreshdb	SRA:ERS4600356	ERS4600356	August 8, 2015	2	0.5	12544402306
AM3	Alinen MustajŠrvi	AM	Finland	Evo	lake	water	stratfreshdb	SRA:ERS4600357	ERS4600357	August 8, 2015	3	0.48	12982792485
AM4	Alinen MustajŠrvi	AM	Finland	Evo	lake	water	stratfreshdb	SRA:ERS4600358	ERS4600358	August 8, 2015	4	0.5	10055377230
AM5	Alinen MustajŠrvi	AM	Finland	Evo	lake	water	stratfreshdb	SRA:ERS4600359	ERS4600359	August 8, 2015	5.5	0.52	13648496334
B-1	B1_2	B1_2	Canada	Kuujjuarapik-Whapmagoostui	pond	water	stratfreshdb	SRA:ERS4600360	ERS4600360	August 5, 2014	0.15	5.3
B2	B1_2	B1_2	Canada	Kuujjuarapik-Whapmagoostui	pond	water	stratfreshdb	SRA:ERS4600361	ERS4600361	August 5, 2014	0.45	1	11109452762
B4	B4	B4	Canada	Kuujjuarapik-Whapmagoostui	pond	water	stratfreshdb	SRA:ERS4600362	ERS4600362	August 5, 2014	0	7.65	9142611353
B4-5	B4	B4	Canada	Kuujjuarapik-Whapmagoostui	pond	water	stratfreshdb	SRA:ERS4600363	ERS4600363	July 5, 2017	0	9.29	7755948668
C2	C2_4	C2_4	Canada	Kuujjuarapik-Whapmagoostui	pond	water	stratfreshdb	SRA:ERS4600364	ERS4600364	August 5, 2014	0.15	6.97	9806914010
C3	C2_4	C2_4	Canada	Kuujjuarapik-Whapmagoostui	pond	water	stratfreshdb	SRA:ERS4600365	ERS4600365	August 5, 2014	0.45	1.35	7304387750
C4	C2_4	C2_4	Canada	Kuujjuarapik-Whapmagoostui	pond	water	stratfreshdb	SRA:ERS4600366	ERS4600366	August 5, 2014	0.75	0.88	9158365893
C5	C5	C5	Canada	Kuujjuarapik-Whapmagoostui	pond	water	stratfreshdb	SRA:ERS4600367	ERS4600367	August 5, 2014	0	4	10774284209
C5-5	C5	C5	Canada	Kuujjuarapik-Whapmagoostui	pond	water	stratfreshdb	SRA:ERS4600368	ERS4600368	July 5, 2017	0	7.1	8811398254
D1	SAS2B	SAS2B	Canada	Kuujjuarapik-Whapmagoostui	pond	water	stratfreshdb	SRA:ERS4600369	ERS4600369	August 5, 2014	0.15	4.57	9841441012
D2	SAS2B	SAS2B	Canada	Kuujjuarapik-Whapmagoostui	pond	water	stratfreshdb	SRA:ERS4600370	ERS4600370	August 5, 2014	0.45	1.74	8698400933
D3	SAS2B	SAS2B	Canada	Kuujjuarapik-Whapmagoostui	pond	water	stratfreshdb	SRA:ERS4600371	ERS4600371	August 5, 2014	1.25	0.18	6999794517
D4	SAS2B	SAS2B	Canada	Kuujjuarapik-Whapmagoostui	pond	water	stratfreshdb	SRA:ERS4600372	ERS4600372	August 5, 2014	2.05	0.22	7871185566
Day2-1	LomtjŠrnan	KT	Sweden	JŠmtland	lake	water	stratfreshdb	SRA:ERS4600373	ERS4600373	March 24, 2016	0.65	8.48	6561451707
Day2-2	LomtjŠrnan	KT	Sweden	JŠmtland	lake	water	stratfreshdb	SRA:ERS4600374	ERS4600374	March 24, 2016	1.05	0.12	8227371666
Day2-3	LomtjŠrnan	KT	Sweden	JŠmtland	lake	water	stratfreshdb	SRA:ERS4600375	ERS4600375	March 24, 2016	1.35	0.115	6802498256
Day2-4	LomtjŠrnan	KT	Sweden	JŠmtland	lake	water	stratfreshdb	SRA:ERS4600376	ERS4600376	March 24, 2016	1.85	0.115	7206602419
Day2-5	LomtjŠrnan	KT	Sweden	JŠmtland	lake	water	stratfreshdb	SRA:ERS4600377	ERS4600377	March 24, 2016	2.35	0.115	0
Day2-6	LomtjŠrnan	KT	Sweden	JŠmtland	lake	water	stratfreshdb	SRA:ERS4600378	ERS4600378	March 24, 2016	2.65	0.11	10282320138
Day6-1	LomtjŠrnan	KT	Sweden	JŠmtland	lake	water	stratfreshdb	SRA:ERS4600379	ERS4600379	April 2, 2016	0.65	5	9503887692
Day6-2	LomtjŠrnan	KT	Sweden	JŠmtland	lake	water	stratfreshdb	SRA:ERS4600380	ERS4600380	April 2, 2016	1.05	0.1	6921261575
Day6-3	LomtjŠrnan	KT	Sweden	JŠmtland	lake	water	stratfreshdb	SRA:ERS4600381	ERS4600381	April 2, 2016	1.35	0.1	6522619013
Day6-4	LomtjŠrnan	KT	Sweden	JŠmtland	lake	water	stratfreshdb	SRA:ERS4600382	ERS4600382	April 2, 2016	1.85	0.1
Day6-5	LomtjŠrnan	KT	Sweden	JŠmtland	lake	water	stratfreshdb	SRA:ERS4600383	ERS4600383	April 2, 2016	2.35	0.1	7672729306
Day6-6	LomtjŠrnan	KT	Sweden	JŠmtland	lake	water	stratfreshdb	SRA:ERS4600384	ERS4600384	April 2, 2016	2.85	0.1	8558186844
E1	SAS2C	SAS2C	Canada	Kuujjuarapik-Whapmagoostui	pond	water	stratfreshdb	SRA:ERS4600385	ERS4600385	August 5, 2014	0.25	4.8	5743910582
E2	SAS2C	SAS2C	Canada	Kuujjuarapik-Whapmagoostui	pond	water	stratfreshdb	SRA:ERS4600386	ERS4600386	August 5, 2014	0.75	0.81	6326901874
E3	SAS2C	SAS2C	Canada	Kuujjuarapik-Whapmagoostui	pond	water	stratfreshdb	SRA:ERS4600387	ERS4600387	August 5, 2014	1.35	0.47	10003964383
E4	SAS2C	SAS2C	Canada	Kuujjuarapik-Whapmagoostui	pond	water	stratfreshdb	SRA:ERS4600388	ERS4600388	August 5, 2014	1.85	0.5	0
E5	SAS2D	SAS2D	Canada	Kuujjuarapik-Whapmagoostui	pond	water	stratfreshdb	SRA:ERS4600389	ERS4600389	August 5, 2014	2.35	0.26	8446682419
Erken-D1	Erken	Erken	Sweden	Uppsala	lake	water	stratfreshdb	SRA:ERS4600390	ERS4600390	August 10, 2018	1	9.01	8402382867
Erken-D10	Erken	Erken	Sweden	Uppsala	lake	water	stratfreshdb	SRA:ERS4600391	ERS4600391	August 10, 2018	18	0.01	9532979542
Erken-D11	Erken	Erken	Sweden	Uppsala	lake	water	stratfreshdb	SRA:ERS4600392	ERS4600392	August 10, 2018	20	0.01	11791142556
Erken-D2	Erken	Erken	Sweden	Uppsala	lake	water	stratfreshdb	SRA:ERS4600393	ERS4600393	August 10, 2018	5	6.17	10328023671
Erken-D3	Erken	Erken	Sweden	Uppsala	lake	water	stratfreshdb	SRA:ERS4600394	ERS4600394	August 10, 2018	6	5.41	12041095228
Erken-D4	Erken	Erken	Sweden	Uppsala	lake	water	stratfreshdb	SRA:ERS4600395	ERS4600395	August 10, 2018	8	3.61	13654884361
Erken-D5	Erken	Erken	Sweden	Uppsala	lake	water	stratfreshdb	SRA:ERS4600396	ERS4600396	August 10, 2018	10	1.47	11104653627
Erken-D6	Erken	Erken	Sweden	Uppsala	lake	water	stratfreshdb	SRA:ERS4600397	ERS4600397	August 10, 2018	11	1.25	8984463872
Erken-D7	Erken	Erken	Sweden	Uppsala	lake	water	stratfreshdb	SRA:ERS4600398	ERS4600398	August 10, 2018	12	0.75	9966625872
Erken-D8	Erken	Erken	Sweden	Uppsala	lake	water	stratfreshdb	SRA:ERS4600399	ERS4600399	August 10, 2018	14	0.51	9954394051
Erken-D9	Erken	Erken	Sweden	Uppsala	lake	water	stratfreshdb	SRA:ERS4600400	ERS4600400	August 10, 2018	16	0.21	8951263599
F1	SAS2D	SAS2D	Canada	Kuujjuarapik-Whapmagoostui	pond	water	stratfreshdb	SRA:ERS4600401	ERS4600401	August 5, 2014	0.45	6.3	9055686275
F3	SAS2D	SAS2D	Canada	Kuujjuarapik-Whapmagoostui	pond	water	stratfreshdb	SRA:ERS4600402	ERS4600402	August 5, 2014	1.05	1.5	8293547455
F4	SAS2D	SAS2D	Canada	Kuujjuarapik-Whapmagoostui	pond	water	stratfreshdb	SRA:ERS4600403	ERS4600403	August 5, 2014	1.65	0.22	8657314892
F-5	F5	SAS2D	Canada	Kuujjuarapik-Whapmagoostui	pond	water	stratfreshdb	SRA:ERS4600404	ERS4600404	August 5, 2014	2.35	0.26
G1	G1	G1	Canada	Kuujjuarapik-Whapmagoostui	pond	water	stratfreshdb	SRA:ERS4600405	ERS4600405	August 5, 2014	0.15	6	7339593239
I1	I1_2	I1_2	Canada	Kuujjuarapik-Whapmagoostui	pond	water	stratfreshdb	SRA:ERS4600408	ERS4600408	August 5, 2014	0.1	1.36	8225176938
I2	I1_2	I1_2	Canada	Kuujjuarapik-Whapmagoostui	pond	water	stratfreshdb	SRA:ERS4600409	ERS4600409	August 5, 2014	0.35	0.57	7305285933
I3	I3	I3	Canada	Kuujjuarapik-Whapmagoostui	pond	water	stratfreshdb	SRA:ERS4600410	ERS4600410	August 5, 2014	0	0.75	5942039647
I3-5	I3	I3	Canada	Kuujjuarapik-Whapmagoostui	pond	water	stratfreshdb	SRA:ERS4600411	ERS4600411	July 5, 2017	0	2.18	9679583879
Ja1-D2	LomtjŠrnan	KT	Sweden	JŠmtland	lake	water	stratfreshdb	SRA:ERS4600412	ERS4600412	July 5, 2018	2.2	3	18762485716
Ja1-D4	LomtjŠrnan	KT	Sweden	JŠmtland	lake	water	stratfreshdb	SRA:ERS4600413	ERS4600413	July 5, 2018	2.7	0	9269534891
Ja1-D5	LomtjŠrnan	KT	Sweden	JŠmtland	lake	water	stratfreshdb	SRA:ERS4600414	ERS4600414	July 5, 2018	3.5	0	9153912357
Ja2-D2	OdrolstjŠrnen	Ja2	Sweden	JŠmtland	lake	water	stratfreshdb	SRA:ERS4600415	ERS4600415	July 6, 2018	2.8	3.4	8147467450
Ja2-D4	OdrolstjŠrnen	Ja2	Sweden	JŠmtland	lake	water	stratfreshdb	SRA:ERS4600416	ERS4600416	July 6, 2018	4.4	0	9139962004
Ki1-0-7m	Ki1	Ki1	Sweden	Kiruna	lake	water	stratfreshdb	SRA:ERS4600417	ERS4600417	July 24, 2018	0.7	5.6	9098383038
Ki1-1-6m	Ki1	Ki1	Sweden	Kiruna	lake	water	stratfreshdb	SRA:ERS4600418	ERS4600418	July 24, 2018	1.6	0.3	10456201579
Ki1-2-2m	Ki1	Ki1	Sweden	Kiruna	lake	water	stratfreshdb	SRA:ERS4600419	ERS4600419	July 24, 2018	2.2	-0.1	9970203729
Ki1-2-7m	Ki1	Ki1	Sweden	Kiruna	lake	water	stratfreshdb	SRA:ERS4600420	ERS4600420	July 24, 2018	2.7	-0.1	10387446328
Ki2-D1	Ki2	Ki2	Sweden	Kiruna	lake	water	stratfreshdb	SRA:ERS4600421	ERS4600421	July 27, 2018	1	8.4	11521350639
Ki2-D2	Ki2	Ki2	Sweden	Kiruna	lake	water	stratfreshdb	SRA:ERS4600422	ERS4600422	July 27, 2018	3.9	0.3	14386996204
Ki2-D3	Ki2	Ki2	Sweden	Kiruna	lake	water	stratfreshdb	SRA:ERS4600423	ERS4600423	July 27, 2018	4.2	0	12574216636
Ki2-D4	Ki2	Ki2	Sweden	Kiruna	lake	water	stratfreshdb	SRA:ERS4600424	ERS4600424	July 27, 2018	5.5	0	11943020792
Ki3-D1	Haukijarvi	Ki3	Sweden	Kiruna	lake	water	stratfreshdb	SRA:ERS4600425	ERS4600425	July 30, 2018	0.7	7.6	10316805427
Ki3-D2	Haukijarvi	Ki3	Sweden	Kiruna	lake	water	stratfreshdb	SRA:ERS4600426	ERS4600426	July 30, 2019	2.5	0.1	17920273212
Ki3-D3	Haukijarvi	Ki3	Sweden	Kiruna	lake	water	stratfreshdb	SRA:ERS4600427	ERS4600427	July 30, 2020	2.75	0	8815167949
Ki3-D4	Haukijarvi	Ki3	Sweden	Kiruna	lake	water	stratfreshdb	SRA:ERS4600428	ERS4600428	July 30, 2021	3.1	0	9561700047
KR1	Keskinen RajajŠrvi	KR	Finland	Evo	lake	water	stratfreshdb	SRA:ERS4600429	ERS4600429	August 12, 2015	0.5	6.99	7783967468
KR2	Keskinen RajajŠrvi	KR	Finland	Evo	lake	water	stratfreshdb	SRA:ERS4600430	ERS4600430	August 12, 2015	2	1.5	7875435572
KR3	Keskinen RajajŠrvi	KR	Finland	Evo	lake	water	stratfreshdb	SRA:ERS4600431	ERS4600431	August 12, 2015	6.25	1.75	7921409514
KR4	Keskinen RajajŠrvi	KR	Finland	Evo	lake	water	stratfreshdb	SRA:ERS4600432	ERS4600432	August 12, 2015	7.5	0.54	7949859870
KR5	Keskinen RajajŠrvi	KR	Finland	Evo	lake	water	stratfreshdb	SRA:ERS4600433	ERS4600433	August 12, 2015	10	0.56	7723259219
KT1	LomtjŠrnan	KT	Sweden	JŠmtland	lake	water	stratfreshdb	SRA:ERS4600434	ERS4600434	September 18, 2017	0.1	5.24	7723498954
KT2	LomtjŠrnan	KT	Sweden	JŠmtland	lake	water	stratfreshdb	SRA:ERS4600435	ERS4600435	September 18, 2017	1	4.46	9579965020
KT3	LomtjŠrnan	KT	Sweden	JŠmtland	lake	water	stratfreshdb	SRA:ERS4600436	ERS4600436	September 18, 2017	2.5	4.02	7646260980
KT4	LomtjŠrnan	KT	Sweden	JŠmtland	lake	water	stratfreshdb	SRA:ERS4600437	ERS4600437	September 18, 2017	2.7	0.74	11640543884
KT5	LomtjŠrnan	KT	Sweden	JŠmtland	lake	water	stratfreshdb	SRA:ERS4600438	ERS4600438	September 18, 2017	2.9	0.66	7298666422
KT6	LomtjŠrnan	KT	Sweden	JŠmtland	lake	water	stratfreshdb	SRA:ERS4600439	ERS4600439	September 18, 2017	3.1	0.41	8786310323
LaPlata-15m-a	La Plata	LP	PuertoRico	Bayam—n	reservoir	water	stratfreshdb	SRA:ERS4600440	ERS4600440	July 18, 2018	15	0.06	9431779211
LaPlata-15m-b	La Plata	LP	PuertoRico	Bayam—n	reservoir	water	stratfreshdb	SRA:ERS4600441	ERS4600441	July 18, 2018	15	0.06	10864167562
LaPlata-1m-a	La Plata	LP	PuertoRico	Bayam—n	reservoir	water	stratfreshdb	SRA:ERS4600442	ERS4600442	July 18, 2018	1	7.45	7523417093
LaPlata-1m-b	La Plata	LP	PuertoRico	Bayam—n	reservoir	water	stratfreshdb	SRA:ERS4600443	ERS4600443	July 18, 2018	1	7.45	9258680991
LaPlata-5m-a	La Plata	LP	PuertoRico	Bayam—n	reservoir	water	stratfreshdb	SRA:ERS4600444	ERS4600444	July 18, 2018	5	6.28	7744963353
LaPlata-5m-b	La Plata	LP	PuertoRico	Bayam—n	reservoir	water	stratfreshdb	SRA:ERS4600445	ERS4600445	July 18, 2018	5	6.28	7679709027
LaPlata-7m-a	La Plata	LP	PuertoRico	Bayam—n	reservoir	water	stratfreshdb	SRA:ERS4600446	ERS4600446	July 18, 2018	7	0.09	10459133343
LaPlata-7m-b	La Plata	LP	PuertoRico	Bayam—n	reservoir	water	stratfreshdb	SRA:ERS4600447	ERS4600447	July 18, 2018	7	0.09	8403015359
LinL1	Glimmingen	LinL1	Sweden	Linkšping	lake	water	stratfreshdb	SRA:ERS4600448	ERS4600448	March 27, 2018	0.4	11.3	9200508148
LinL2	StortÃ¶veln	LinL2	Sweden	Linkšping	lake	water	stratfreshdb	SRA:ERS4600449	ERS4600449	March 27, 2018	0.2	10.6	10822756301
LinL3	BengtgÃ¶len	LinL3	Sweden	Linkšping	lake	water	stratfreshdb	SRA:ERS4600450	ERS4600450	March 28, 2018	0.2	0	7470081878
LinL4	Lillsjšn	LinL4	Sweden	Linkšping	lake	water	stratfreshdb	SRA:ERS4600451	ERS4600451	March 28, 2018	0.2	5.9	6091916983
LinL5	Parsen	LinL5	Sweden	Linkšping	lake	water	stratfreshdb	SRA:ERS4600452	ERS4600452	March 28, 2018	0.2	4.2	7810751720
LJ-13-9m	LovojŠrvi	LJ	Finland	Evo	lake	water	stratfreshdb	SRA:ERS4600453	ERS4600453	September 15, 2015	13.9	NA	10725242792
LJ-3-15m	LovojŠrvi	LJ	Finland	Evo	lake	water	stratfreshdb	SRA:ERS4600454	ERS4600454	September 15, 2015	3.15	NA	10174114280
LJ-3-4m	LovojŠrvi	LJ	Finland	Evo	lake	water	stratfreshdb	SRA:ERS4600455	ERS4600455	September 15, 2015	3.4	NA	10922362146
LJ-3-65m	LovojŠrvi	LJ	Finland	Evo	lake	water	stratfreshdb	SRA:ERS4600456	ERS4600456	September 15, 2015	3.65	NA	13246179399
LJ-3-9m	LovojŠrvi	LJ	Finland	Evo	lake	water	stratfreshdb	SRA:ERS4600457	ERS4600457	September 15, 2015	3.9	NA	7029645215
LJ-5-9m	LovojŠrvi	LJ	Finland	Evo	lake	water	stratfreshdb	SRA:ERS4600458	ERS4600458	September 15, 2015	5.9	NA	15234365814
LJ-7-9m	LovojŠrvi	LJ	Finland	Evo	lake	water	stratfreshdb	SRA:ERS4600459	ERS4600459	September 15, 2015	7.9	NA	11430834673
Loc080925-4-5m	Loclat	Loclat	Switzerland	Neuch‰tel	lake	water	stratfreshdb	SRA:ERS4600460	ERS4600460	September 25, 2008	4.5	8.191685439	10129033130
Loc080925-4m	Loclat	Loclat	Switzerland	Neuch‰tel	lake	water	stratfreshdb	SRA:ERS4600461	ERS4600461	September 25, 2008	4	9.509991453	10982862688
Loc080925-5-5m	Loclat	Loclat	Switzerland	Neuch‰tel	lake	water	stratfreshdb	SRA:ERS4600462	ERS4600462	September 25, 2008	5.5	3.83985255	14545626028
Loc080925-5m	Loclat	Loclat	Switzerland	Neuch‰tel	lake	water	stratfreshdb	SRA:ERS4600463	ERS4600463	September 25, 2008	5	7.349993395	13935444735
Loc080925-6m	Loclat	Loclat	Switzerland	Neuch‰tel	lake	water	stratfreshdb	SRA:ERS4600464	ERS4600464	September 25, 2008	6	0.719999353	20149266167
Loc080925-7m	Loclat	Loclat	Switzerland	Neuch‰tel	lake	water	stratfreshdb	SRA:ERS4600465	ERS4600465	September 25, 2008	7	0.579999479	16372976793
Loc080925-8-8m	Loclat	Loclat	Switzerland	Neuch‰tel	lake	water	stratfreshdb	SRA:ERS4600466	ERS4600466	September 25, 2008	8.8	0.309999721	9808522001
Loc080925-8m	Loclat	Loclat	Switzerland	Neuch‰tel	lake	water	stratfreshdb	SRA:ERS4600467	ERS4600467	September 25, 2008	8	0.379999659	11702842169
Loc081215-1m	Loclat	Loclat	Switzerland	Neuch‰tel	lake	water	stratfreshdb	SRA:ERS4600468	ERS4600468	December 15, 2008	1	7.179993549	11018876733
Loc081215-4m	Loclat	Loclat	Switzerland	Neuch‰tel	lake	water	stratfreshdb	SRA:ERS4600469	ERS4600469	December 15, 2008	4	7.119993603	10552335945
Loc081215-5m	Loclat	Loclat	Switzerland	Neuch‰tel	lake	water	stratfreshdb	SRA:ERS4600470	ERS4600470	December 15, 2008	5	7.059993655	11364075432
Loc081215-6m	Loclat	Loclat	Switzerland	Neuch‰tel	lake	water	stratfreshdb	SRA:ERS4600471	ERS4600471	December 15, 2008	6	6.949993754	12541764016
Loc081215-8m	Loclat	Loclat	Switzerland	Neuch‰tel	lake	water	stratfreshdb	SRA:ERS4600472	ERS4600472	December 15, 2008	8	6.879993818	19046001039
Loc081215-9m	Loclat	Loclat	Switzerland	Neuch‰tel	lake	water	stratfreshdb	SRA:ERS4600473	ERS4600473	December 15, 2008	9	6.299994339	14800555715
Loc090116-1m	Loclat	Loclat	Switzerland	Neuch‰tel	lake	water	stratfreshdb	SRA:ERS4600474	ERS4600474	January 16, 2009	1	10.16999086	15508397454
Loc090116-4m	Loclat	Loclat	Switzerland	Neuch‰tel	lake	water	stratfreshdb	SRA:ERS4600475	ERS4600475	January 16, 2009	4	8.439992416	13626932729
Loc090116-7m	Loclat	Loclat	Switzerland	Neuch‰tel	lake	water	stratfreshdb	SRA:ERS4600476	ERS4600476	January 16, 2009	7	7.249993485	13706696202
Loc090116-8m	Loclat	Loclat	Switzerland	Neuch‰tel	lake	water	stratfreshdb	SRA:ERS4600477	ERS4600477	January 16, 2009	8	7.129993594	15710513073
Loc090116-9m	Loclat	Loclat	Switzerland	Neuch‰tel	lake	water	stratfreshdb	SRA:ERS4600478	ERS4600478	January 16, 2009	9	3.219997107	12503265096
Loc090402-1m	Loclat	Loclat	Switzerland	Neuch‰tel	lake	water	stratfreshdb	SRA:ERS4600479	ERS4600479	April 2, 2009	1	10.26999077	17770848091
Loc090402-4m	Loclat	Loclat	Switzerland	Neuch‰tel	lake	water	stratfreshdb	SRA:ERS4600480	ERS4600480	April 2, 2009	4	9.639991338	17636582294
Loc090402-7m	Loclat	Loclat	Switzerland	Neuch‰tel	lake	water	stratfreshdb	SRA:ERS4600481	ERS4600481	April 2, 2009	7	8.649992227	14530375792
Loc090402-8-9m	Loclat	Loclat	Switzerland	Neuch‰tel	lake	water	stratfreshdb	SRA:ERS4600482	ERS4600482	April 2, 2009	8.9	7.759993027	12261618570
Loc090402-8m	Loclat	Loclat	Switzerland	Neuch‰tel	lake	water	stratfreshdb	SRA:ERS4600483	ERS4600483	April 2, 2009	8	8.429992426	15248161956
Loc090519-1m	Loclat	Loclat	Switzerland	Neuch‰tel	lake	water	stratfreshdb	SRA:ERS4600484	ERS4600484	May 19, 2009	1	13.0199883	14322336102
Loc090519-4m	Loclat	Loclat	Switzerland	Neuch‰tel	lake	water	stratfreshdb	SRA:ERS4600485	ERS4600485	May 19, 2009	4	0.949999146	10357411997
Loc090519-5m	Loclat	Loclat	Switzerland	Neuch‰tel	lake	water	stratfreshdb	SRA:ERS4600486	ERS4600486	May 19, 2009	5	0.149999865	16526438099
Loc090519-6m	Loclat	Loclat	Switzerland	Neuch‰tel	lake	water	stratfreshdb	SRA:ERS4600487	ERS4600487	May 19, 2009	6	0.029999973	15255902319
Loc090519-7m	Loclat	Loclat	Switzerland	Neuch‰tel	lake	water	stratfreshdb	SRA:ERS4600488	ERS4600488	May 19, 2009	7	0.009999991	18273916407
Loc090519-8-7m	Loclat	Loclat	Switzerland	Neuch‰tel	lake	water	stratfreshdb	SRA:ERS4600489	ERS4600489	May 19, 2009	8.7	0	13611616419
Loc090519-8m	Loclat	Loclat	Switzerland	Neuch‰tel	lake	water	stratfreshdb	SRA:ERS4600490	ERS4600490	May 19, 2009	8	0	13523296730
Loc090721-1m	Loclat	Loclat	Switzerland	Neuch‰tel	lake	water	stratfreshdb	SRA:ERS4600491	ERS4600491	July 21, 2009	1	13.6899877	9686762327
Loc090721-4m	Loclat	Loclat	Switzerland	Neuch‰tel	lake	water	stratfreshdb	SRA:ERS4600492	ERS4600492	July 21, 2009	4	0.869999218	13566992348
Loc090721-5m	Loclat	Loclat	Switzerland	Neuch‰tel	lake	water	stratfreshdb	SRA:ERS4600493	ERS4600493	July 21, 2009	5	0.149999865	12801661445
Loc090721-6m	Loclat	Loclat	Switzerland	Neuch‰tel	lake	water	stratfreshdb	SRA:ERS4600494	ERS4600494	July 21, 2009	6	0	12757510421
Loc090721-7m	Loclat	Loclat	Switzerland	Neuch‰tel	lake	water	stratfreshdb	SRA:ERS4600495	ERS4600495	July 21, 2009	7	0	12281544261
Loc090721-8-6m	Loclat	Loclat	Switzerland	Neuch‰tel	lake	water	stratfreshdb	SRA:ERS4600496	ERS4600496	July 21, 2009	8.6	0	14077145225
Loc090721-8m	Loclat	Loclat	Switzerland	Neuch‰tel	lake	water	stratfreshdb	SRA:ERS4600497	ERS4600497	July 21, 2009	8	0	13764266546
Loc090907-1m	Loclat	Loclat	Switzerland	Neuch‰tel	lake	water	stratfreshdb	SRA:ERS4600498	ERS4600498	September 7, 2009	1	7.649993127	13532046377
Loc090907-4m	Loclat	Loclat	Switzerland	Neuch‰tel	lake	water	stratfreshdb	SRA:ERS4600499	ERS4600499	September 7, 2009	4	6.819993872	12996373079
Loc090907-5m	Loclat	Loclat	Switzerland	Neuch‰tel	lake	water	stratfreshdb	SRA:ERS4600500	ERS4600500	September 7, 2009	5	0.189999829	11890637612
Loc090907-6m	Loclat	Loclat	Switzerland	Neuch‰tel	lake	water	stratfreshdb	SRA:ERS4600501	ERS4600501	September 7, 2009	6	0	14338568884
Loc090907-8-6m	Loclat	Loclat	Switzerland	Neuch‰tel	lake	water	stratfreshdb	SRA:ERS4600502	ERS4600502	September 7, 2009	8.6	0	11758676006
Loc090907-8m	Loclat	Loclat	Switzerland	Neuch‰tel	lake	water	stratfreshdb	SRA:ERS4600503	ERS4600503	September 7, 2009	8	0	13176324463
MJ-2014-D1	MekkojŠrvi	MJ	Finland	Evo	lake	water	stratfreshdb	SRA:ERS4600504	ERS4600504	September 5, 2014	0.2	4.4	11832400814
MJ-2014-D2	MekkojŠrvi	MJ	Finland	Evo	lake	water	stratfreshdb	SRA:ERS4600505	ERS4600505	September 5, 2014	0.55	1.9	12103500371
MJ-2014-D3	MekkojŠrvi	MJ	Finland	Evo	lake	water	stratfreshdb	SRA:ERS4600506	ERS4600506	September 5, 2014	0.8	0.38	9767168411
MJ-2014-D4	MekkojŠrvi	MJ	Finland	Evo	lake	water	stratfreshdb	SRA:ERS4600507	ERS4600507	September 5, 2014	1.3	0.42	11945542497
MJ-2014-D5	MekkojŠrvi	MJ	Finland	Evo	lake	water	stratfreshdb	SRA:ERS4600508	ERS4600508	September 5, 2014	2	0.47	8199548736
MJ-2014-D6	MekkojŠrvi	MJ	Finland	Evo	lake	water	stratfreshdb	SRA:ERS4600509	ERS4600509	September 5, 2014	2.8	0.5	11231947164
MJ-2014-D7	MekkojŠrvi	MJ	Finland	Evo	lake	water	stratfreshdb	SRA:ERS4600510	ERS4600510	September 5, 2014	3.6	0.53	11501580366
MJ1	MekkojŠrvi	MJ	Finland	Evo	lake	water	stratfreshdb	SRA:ERS4600511	ERS4600511	August 11, 2015	0.25	3.47	7907289675
MJ110516A	MekkojŠrvi	MJ	Finland	Evo	lake	water	stratfreshdb	SRA:ERS4600512	ERS4600512	May 16, 2011	2.5	0.63	12022454292
MJ110516B	MekkojŠrvi	MJ	Finland	Evo	lake	water	stratfreshdb	SRA:ERS4600513	ERS4600513	May 16, 2011	2.5	0.63	10637143269
MJ110629A	MekkojŠrvi	MJ	Finland	Evo	lake	water	stratfreshdb	SRA:ERS4600514	ERS4600514	June 29, 2011	2.5	0.05	12772006244
MJ110629B	MekkojŠrvi	MJ	Finland	Evo	lake	water	stratfreshdb	SRA:ERS4600515	ERS4600515	June 29, 2011	2.5	0	9977202227
MJ110712A	MekkojŠrvi	MJ	Finland	Evo	lake	water	stratfreshdb	SRA:ERS4600516	ERS4600516	July 12, 2011	2.5	0.29	13797006481
MJ110712B	MekkojŠrvi	MJ	Finland	Evo	lake	water	stratfreshdb	SRA:ERS4600517	ERS4600517	July 12, 2011	2.5	0.21	8870182902
MJ110802A	MekkojŠrvi	MJ	Finland	Evo	lake	water	stratfreshdb	SRA:ERS4600518	ERS4600518	August 2, 2011	2.5	0.45	12123093144
MJ110830A	MekkojŠrvi	MJ	Finland	Evo	lake	water	stratfreshdb	SRA:ERS4600519	ERS4600519	August 30, 2011	2.5	0.42	11342656843
MJ110830B	MekkojŠrvi	MJ	Finland	Evo	lake	water	stratfreshdb	SRA:ERS4600520	ERS4600520	August 30, 2011	2.5	0.39	11821504538
MJ110927A	MekkojŠrvi	MJ	Finland	Evo	lake	water	stratfreshdb	SRA:ERS4600521	ERS4600521	September 27, 2011	2.5	0.81	10802132890
MJ110927B	MekkojŠrvi	MJ	Finland	Evo	lake	water	stratfreshdb	SRA:ERS4600522	ERS4600522	September 27, 2011	2.5	0.28	10928331832
MJ111018A	MekkojŠrvi	MJ	Finland	Evo	lake	water	stratfreshdb	SRA:ERS4600523	ERS4600523	October 18, 2011	2.5	0.48	10530733743
MJ111018B	MekkojŠrvi	MJ	Finland	Evo	lake	water	stratfreshdb	SRA:ERS4600524	ERS4600524	October 18, 2011	2.5	0.51	14629548037
MJ120516A	MekkojŠrvi	MJ	Finland	Evo	lake	water	stratfreshdb	SRA:ERS4600525	ERS4600525	May 16, 2012	2.5	1.04	9228036758
MJ120516B	MekkojŠrvi	MJ	Finland	Evo	lake	water	stratfreshdb	SRA:ERS4600526	ERS4600526	May 16, 2012	2.5	0.77	10054308276
MJ120531A	MekkojŠrvi	MJ	Finland	Evo	lake	water	stratfreshdb	SRA:ERS4600527	ERS4600527	May 31, 2012	2.5	0.65	9204215185
MJ120531B	MekkojŠrvi	MJ	Finland	Evo	lake	water	stratfreshdb	SRA:ERS4600528	ERS4600528	May 31, 2012	2.5	0.63	8152517757
MJ120620A	MekkojŠrvi	MJ	Finland	Evo	lake	water	stratfreshdb	SRA:ERS4600529	ERS4600529	June 20, 2012	2.5		12924123509
MJ120620B	MekkojŠrvi	MJ	Finland	Evo	lake	water	stratfreshdb	SRA:ERS4600530	ERS4600530	June 20, 2012	2.5		0
MJ120702A	MekkojŠrvi	MJ	Finland	Evo	lake	water	stratfreshdb	SRA:ERS4600531	ERS4600531	July 2, 2012	2.5	0.1	14840016565
MJ120716A	MekkojŠrvi	MJ	Finland	Evo	lake	water	stratfreshdb	SRA:ERS4600532	ERS4600532	July 16, 2012	2.5	0.56	14731349558
MJ120716B	MekkojŠrvi	MJ	Finland	Evo	lake	water	stratfreshdb	SRA:ERS4600533	ERS4600533	July 16, 2012	2.5	0.59	7679090753
MJ120730A	MekkojŠrvi	MJ	Finland	Evo	lake	water	stratfreshdb	SRA:ERS4600534	ERS4600534	July 30, 2012	2.5	0.54	9639971846
MJ120730B	MekkojŠrvi	MJ	Finland	Evo	lake	water	stratfreshdb	SRA:ERS4600535	ERS4600535	July 30, 2012	2.5	0.54	13398183846
MJ120813B	MekkojŠrvi	MJ	Finland	Evo	lake	water	stratfreshdb	SRA:ERS4600536	ERS4600536	August 13, 2012	2.5	0.55	7868017833
MJ120827A	MekkojŠrvi	MJ	Finland	Evo	lake	water	stratfreshdb	SRA:ERS4600537	ERS4600537	August 27, 2012	2.5	0.4	10862234657
MJ120827B	MekkojŠrvi	MJ	Finland	Evo	lake	water	stratfreshdb	SRA:ERS4600538	ERS4600538	August 27, 2012	2.5		11372326339
MJ120924A	MekkojŠrvi	MJ	Finland	Evo	lake	water	stratfreshdb	SRA:ERS4600539	ERS4600539	September 24, 2012	2.5	1.31	11708995008
MJ120924B	MekkojŠrvi	MJ	Finland	Evo	lake	water	stratfreshdb	SRA:ERS4600540	ERS4600540	September 24, 2012	2.5	0.65	9298067121
MJ130605B	MekkojŠrvi	MJ	Finland	Evo	lake	water	stratfreshdb	SRA:ERS4600541	ERS4600541	June 5, 2013	2.5	0.52	8769334363
MJ130617A	MekkojŠrvi	MJ	Finland	Evo	lake	water	stratfreshdb	SRA:ERS4600542	ERS4600542	June 17, 2013	2.5		10930327456
MJ130617B	MekkojŠrvi	MJ	Finland	Evo	lake	water	stratfreshdb	SRA:ERS4600543	ERS4600543	June 17, 2013	2.5		13129262846
MJ130702A	MekkojŠrvi	MJ	Finland	Evo	lake	water	stratfreshdb	SRA:ERS4600544	ERS4600544	July 2, 2013	2.5	0.56	10264273862
MJ130702B	MekkojŠrvi	MJ	Finland	Evo	lake	water	stratfreshdb	SRA:ERS4600545	ERS4600545	July 2, 2013	2.5	0.61	10073927066
MJ130729A	MekkojŠrvi	MJ	Finland	Evo	lake	water	stratfreshdb	SRA:ERS4600546	ERS4600546	July 29, 2013	2.5	0	9153779633
MJ130729B	MekkojŠrvi	MJ	Finland	Evo	lake	water	stratfreshdb	SRA:ERS4600547	ERS4600547	July 29, 2013	2.5	0	14232767767
MJ130820A	MekkojŠrvi	MJ	Finland	Evo	lake	water	stratfreshdb	SRA:ERS4600548	ERS4600548	August 20, 2013	2.5	0.49	7407831499
MJ130820B	MekkojŠrvi	MJ	Finland	Evo	lake	water	stratfreshdb	SRA:ERS4600549	ERS4600549	August 20, 2013	2.5	0.51	12811547325
MJ130916A	MekkojŠrvi	MJ	Finland	Evo	lake	water	stratfreshdb	SRA:ERS4600550	ERS4600550	September 16, 2013	2.5	0.49	16083159919
MJ130916B	MekkojŠrvi	MJ	Finland	Evo	lake	water	stratfreshdb	SRA:ERS4600551	ERS4600551	September 16, 2013	2.5	0.5	11034788217
MJ2	MekkojŠrvi	MJ	Finland	Evo	lake	water	stratfreshdb	SRA:ERS4600552	ERS4600552	August 11, 2015	1	0.47	8040895666
MJ3	MekkojŠrvi	MJ	Finland	Evo	lake	water	stratfreshdb	SRA:ERS4600553	ERS4600553	August 11, 2015	2	0.57	5941206248
MJ4	MekkojŠrvi	MJ	Finland	Evo	lake	water	stratfreshdb	SRA:ERS4600554	ERS4600554	August 11, 2015	3	0.64	7130200396
Umea1p1	Nastjarnen	Umea1	Sweden	UmeŒ	lake	water	stratfreshdb	SRA:ERS4600559	ERS4600559	September 7, 2018	1.3	8.6	9020819022
Umea1p2	Nastjarnen	Umea1	Sweden	UmeŒ	lake	water	stratfreshdb	SRA:ERS4600560	ERS4600560	September 7, 2018	3.5	0.5	14393318869
Umea1p3	Nastjarnen	Umea1	Sweden	UmeŒ	lake	water	stratfreshdb	SRA:ERS4600561	ERS4600561	September 7, 2018	4	-0.1	12693996530
Umea1p4	Nastjarnen	Umea1	Sweden	UmeŒ	lake	water	stratfreshdb	SRA:ERS4600562	ERS4600562	September 7, 2018	5	-0.1	9895287395
Umea2p1	BjšrntjŠrnen West	Umea2	Sweden	UmeŒ	lake	water	stratfreshdb	SRA:ERS4600563	ERS4600563	September 8, 2018	0.25	8.6	12635743617
Umea2p2	BjšrntjŠrnen West	Umea2	Sweden	UmeŒ	lake	water	stratfreshdb	SRA:ERS4600564	ERS4600564	September 8, 2018	3.7	0.9	11689531875
Umea2p3	BjšrntjŠrnen West	Umea2	Sweden	UmeŒ	lake	water	stratfreshdb	SRA:ERS4600565	ERS4600565	September 8, 2018	5	-0.1	12668246333
Umea3p1	BjšrntjŠrnen East	Umea3	Sweden	UmeŒ	lake	water	stratfreshdb	SRA:ERS4600567	ERS4600567	September 10, 2018	0.25	8.7	14898444027
Umea3p2	BjšrntjŠrnen East	Umea3	Sweden	UmeŒ	lake	water	stratfreshdb	SRA:ERS4600568	ERS4600568	September 10, 2018	6.5	0.6	14054601313
Umea3p3	BjšrntjŠrnen East	Umea3	Sweden	UmeŒ	lake	water	stratfreshdb	SRA:ERS4600569	ERS4600569	September 10, 2018	7	-0.1	12237002293
Umea3p4	BjšrntjŠrnen East	Umea3	Sweden	UmeŒ	lake	water	stratfreshdb	SRA:ERS4600570	ERS4600570	September 10, 2018	8	-0.1	11490912015
UppL2	LŒngsjšn	UppL2	Sweden	Uppsala	lake	water	stratfreshdb	SRA:ERS4600572	ERS4600572	March 19, 2018	0.1	11.8	5226367042
UppL3	Erken	UppL3	Sweden	Uppsala	lake	water	stratfreshdb	SRA:ERS4600573	ERS4600573	March 20, 2018	0.3	13.4	6420859759
UppL4	MalstasjÃ¶n	UppL4	Sweden	Uppsala	lake	water	stratfreshdb	SRA:ERS4600574	ERS4600574	March 20, 2018	0.1	3.8	7466726186
UppL5	FyrsŒn	UppL5	Sweden	Uppsala	lake	water	stratfreshdb	SRA:ERS4600575	ERS4600575	March 20, 2018	0.1	8.6	11040536049
UppL6	PlŒten	UppL6	Sweden	Uppsala	lake	water	stratfreshdb	SRA:ERS4600576	ERS4600576	March 21, 2018	0.1	3	8484703180
UppL7s	Lotsjšn	UppL7s	Sweden	Uppsala	lake	water	stratfreshdb	SRA:ERS4600577	ERS4600577	March 21, 2018	0.1	8	6212374791
VK1	Valkea Kotinen	VK	Finland	Evo	lake	water	stratfreshdb	SRA:ERS4600578	ERS4600578	August 10, 2015	0.5	8.47	10939591479
VK2	Valkea Kotinen	VK	Finland	Evo	lake	water	stratfreshdb	SRA:ERS4600579	ERS4600579	August 10, 2015	2.25	0.38	11025820634
VK3	Valkea Kotinen	VK	Finland	Evo	lake	water	stratfreshdb	SRA:ERS4600580	ERS4600580	August 10, 2015	3.25	0.46	10901902554
VK4	Valkea Kotinen	VK	Finland	Evo	lake	water	stratfreshdb	SRA:ERS4600581	ERS4600581	August 10, 2015	4.5	0.49	8919530228
YR1	Ylinen RajajŠrvi	YR	Finland	Evo	lake	water	stratfreshdb	SRA:ERS4600582	ERS4600582	August 13, 2015	0.5	6.32	8506228460
YR2	Ylinen RajajŠrvi	YR	Finland	Evo	lake	water	stratfreshdb	SRA:ERS4600583	ERS4600583	August 13, 2015	1.5	0.42	9975294992
YR3	Ylinen RajajŠrvi	YR	Finland	Evo	lake	water	stratfreshdb	SRA:ERS4600584	ERS4600584	August 13, 2015	4	1.97	9697810134
YR4	Ylinen RajajŠrvi	YR	Finland	Evo	lake	water	stratfreshdb	SRA:ERS4600585	ERS4600585	August 13, 2015	5	0.62	7018301493
IHUI	Trout Bog	TB	USA	Wisconsin	lake	water	troutbog	IMG:3300020685	IMG:3300020685	August 11, 2009	NA
IHXT	Trout Bog	TB	USA	Wisconsin	lake	water	troutbog	IMG:3300020721	IMG:3300020721	July 22, 2008	NA
IHWH	Trout Bog	TB	USA	Wisconsin	lake	water	troutbog	IMG:3300020735	IMG:3300020735	July 25, 2007	NA
SRR8517158	Lake_442		Canada	Kenora	lake	water	kenora	SRA:SRR8517158	SRR8517158	July 9, 2014	13
SRR8517159	Lake_442		Canada	Kenora	lake	water	kenora	SRA:SRR8517159	SRR8517159	June 27, 2011	16.5
SRR8517160	Lake 227		Canada	Kenora	lake	water	kenora	SRA:SRR8517160	SRR8517160	July 8, 2014	8
SRR8517161	Lake 227		Canada	Kenora	lake	water	kenora	SRA:SRR8517161	SRR8517161	July 8, 2014	6
SRR8517162	Lake 227		Canada	Kenora	lake	water	kenora	SRA:SRR8517162	SRR8517162	June 25, 2013	8
SRR8517163	Lake 227		Canada	Kenora	lake	water	kenora	SRA:SRR8517163	SRR8517163	June 25, 2013	6
